# Supplementary material for: EBV-Encoded MicroRNA-BART17-3p Targets DDX3X and Promotes EBV Infection in EBV-Associated T/Natural Killer–Cell Lymphoproliferative Diseases
Source: Open Forum Infect Dis. 2023 Oct 20;10(11):ofad516. doi: 10.1093/ofid/ofad516 (PMC10652706; doi:10.1093/ofid/ofad516)
Supplement: ofad516_Supplementary_Data [file ofad516_supplementary_data.zip]

Archive with 2 entries (2 files):
- supplementary data file 1.dat
- Supplemental Material.docx
