# Supplementary material for: EBV-Encoded MicroRNA-BART17-3p Targets DDX3X and Promotes EBV Infection in EBV-Associated T/Natural Killer–Cell Lymphoproliferative Diseases
Source: Open Forum Infect Dis. 2023 Oct 20;10(11):ofad516. doi: 10.1093/ofid/ofad516 (PMC10652706; doi:10.1093/ofid/ofad516)
Supplement: ofad516_Supplementary_Data [file ofad516_supplementary_data.zip › supplementary data file 1.dat]

miRNA	target gene ID	target gene name	transcript	type	target gene location			target site location			score
ebv-miR-BART10-3p	NM_001008495	transmembrane protein 64 (TMEM64)	transcript variant 1	mRNA	chr8	91634223	91658133	chr8	91637726	91637747	38
ebv-miR-BART10-3p	NM_001008897	t-complex 1 (TCP1)	transcript variant 2	mRNA	chr6	160199530	160210735	chr6	160202070	160202092	38
ebv-miR-BART10-3p	NM_001024226	ADP ribosylation factor 1 (ARF1)	transcript variant 3	mRNA	chr1	228270361	228286913	chr1	228286814	228286837	36
ebv-miR-BART10-3p	NM_001024227	ADP ribosylation factor 1 (ARF1)	transcript variant 1	mRNA	chr1	228270851	228286913	chr1	228286814	228286837	36
ebv-miR-BART10-3p	NM_001024228	ADP ribosylation factor 1 (ARF1)	transcript variant 2	mRNA	chr1	228270851	228286913	chr1	228286814	228286837	36
ebv-miR-BART10-3p	NM_001144073	cysteine and histidine rich domain containing 1 (CHORDC1)	transcript variant 2	mRNA	chr11	89933597	89956532	chr11	89935381	89935408	36
ebv-miR-BART10-3p	NM_001146273	transmembrane protein 64 (TMEM64)	transcript variant 2	mRNA	chr8	91634223	91658133	chr8	91637726	91637747	38
ebv-miR-BART10-3p	NM_001197320	MCL1 apoptosis regulator	transcript variant 3	mRNA	chr1	150547027	150552214	chr1	150548442	150548463	38
ebv-miR-BART10-3p	NM_001271887	SLIT-ROBO Rho GTPase activating protein 2D (SRGAP2D)		mRNA	chr1	121107152	206580068	chr1	150548442	150548463	38
ebv-miR-BART10-3p	NM_001287385	family with sequence similarity 72 member C (FAM72C)	transcript variant 1	mRNA	chr1	143896525	206155074	chr1	150548442	150548463	38
ebv-miR-BART10-3p	NM_001658	ADP ribosylation factor 1 (ARF1)	transcript variant 4	mRNA	chr1	228270361	228286913	chr1	228286814	228286837	36
ebv-miR-BART10-3p	NM_004637	member RAS oncogene family (RAB7A)		mRNA	chr3	128444979	128533641	chr3	128532845	128532866	30
ebv-miR-BART10-3p	NM_012124	cysteine and histidine rich domain containing 1 (CHORDC1)	transcript variant 1	mRNA	chr11	89933597	89956532	chr11	89935381	89935408	36
ebv-miR-BART10-3p	NM_021960	MCL1 apoptosis regulator	transcript variant 1	mRNA	chr1	150547027	150552214	chr1	150548442	150548463	38
ebv-miR-BART10-3p	NM_030752	t-complex 1 (TCP1)	transcript variant 1	mRNA	chr6	160199530	160210735	chr6	160202070	160202092	38
ebv-miR-BART10-3p	NM_152405	junction mediating and regulatory protein (JMY)		mRNA	chr5	78531925	78623038	chr5	78621638	78621659	34
ebv-miR-BART10-3p	NM_182763	MCL1 apoptosis regulator	transcript variant 2	mRNA	chr1	150547027	150552214	chr1	150548442	150548463	38
ebv-miR-BART11-3p	NM_001170634	FUS RNA binding protein (FUS)	transcript variant 3	mRNA	chr16	31191431	31206192	chr16	31200447	31200479	36
ebv-miR-BART11-3p	NM_001170937	FUS RNA binding protein (FUS)	transcript variant 4	mRNA	chr16	31191431	31206192	chr16	31200447	31200479	36
ebv-miR-BART11-3p	NM_001286220	glutamic-oxaloacetic transaminase 2 (GOT2)	transcript variant 2	mRNA; nuclear gene for mitochondrial product	chr16	58741035	58768261	chr16	58741298	58741331	38
ebv-miR-BART11-3p	NM_002080	glutamic-oxaloacetic transaminase 2 (GOT2)	transcript variant 1	mRNA; nuclear gene for mitochondrial product	chr16	58741035	58768261	chr16	58741298	58741331	38
ebv-miR-BART11-3p	NM_004048	beta-2-microglobulin (B2M)		mRNA	chr15	45003685	45010357	chr15	45009922	45009955	38
ebv-miR-BART11-3p	NM_004960	FUS RNA binding protein (FUS)	transcript variant 1	mRNA	chr16	31191431	31206192	chr16	31200447	31200479	36
ebv-miR-BART11-3p	NR_028388	FUS RNA binding protein (FUS)	transcript variant 2	non-coding RNA	chr16	31191431	31206192	chr16	31200447	31200479	36
ebv-miR-BART11-5p	NM_001271887	SLIT-ROBO Rho GTPase activating protein 2D (SRGAP2D)		mRNA	chr1	121107152	206580068	chr1	150280756	150280781	38
ebv-miR-BART11-5p	NM_001272053	Morf4 family associated protein 1 (MRFAP1)	transcript variant 2	mRNA	chr4	6641818	6644470	chr4	6643545	6643576	36
ebv-miR-BART11-5p	NM_001272054	Morf4 family associated protein 1 (MRFAP1)	transcript variant 3	mRNA	chr4	6641818	6644470	chr4	6643545	6643576	36
ebv-miR-BART11-5p	NM_001287385	family with sequence similarity 72 member C (FAM72C)	transcript variant 1	mRNA	chr1	143896525	206155074	chr1	150280756	150280781	38
ebv-miR-BART11-5p	NM_018997	mitochondrial ribosomal protein S21 (MRPS21)	transcript variant 2	mRNA; nuclear gene for mitochondrial product	chr1	150266262	150281414	chr1	150280756	150280781	38
ebv-miR-BART11-5p	NM_031901	mitochondrial ribosomal protein S21 (MRPS21)	transcript variant 1	mRNA; nuclear gene for mitochondrial product	chr1	150266262	150281414	chr1	150280756	150280781	38
ebv-miR-BART11-5p	NM_033296	Morf4 family associated protein 1 (MRFAP1)	transcript variant 1	mRNA	chr4	6641818	6644470	chr4	6643545	6643576	36
ebv-miR-BART13-3p	NM_001136139	transcription factor 3 (TCF3)	transcript variant 2	mRNA	chr19	1609289	1650286	chr19	1611169	1611190	34
ebv-miR-BART13-3p	NM_003200	transcription factor 3 (TCF3)	transcript variant 1	mRNA	chr19	1609289	1652328	chr19	1611169	1611190	34
ebv-miR-BART13-3p	NM_021127	phorbol-12-myristate-13-acetate-induced protein 1 (PMAIP1)	transcript variant 6	mRNA	chr18	57567192	57571538	chr18	57571261	57571282	34
ebv-miR-BART14-3p	NM_001003652	SMAD family member 2 (SMAD2)	transcript variant 2	mRNA	chr18	45359466	45457517	chr18	45388276	45388299	36
ebv-miR-BART14-3p	NM_001006600	erbb2 interacting protein (ERBIN)	transcript variant 7	mRNA	chr5	65222382	65376851	chr5	65374726	65374747	36
ebv-miR-BART14-3p	NM_001024843	trinucleotide repeat containing adaptor 6B (TNRC6B)	transcript variant 3	mRNA	chr22	40440821	40731812	chr22	40719629	40719653	38
ebv-miR-BART14-3p	NM_001098477	G-rich RNA sequence binding factor 1 (GRSF1)	transcript variant 2	mRNA	chr4	71681499	71705220	chr4	71685644	71685665	38
ebv-miR-BART14-3p	NM_001102575	sorting nexin 18 (SNX18)	transcript variant 1	mRNA	chr5	53813593	53842416	chr5	53841127	53841148	36
ebv-miR-BART14-3p	NM_001114176	AE binding protein 2 (AEBP2)	transcript variant 2	mRNA	chr12	19592608	19675173	chr12	19674138	19674159	36
ebv-miR-BART14-3p	NM_001134400	cytochrome b561 family member D1 (CYB561D1)	transcript variant 1	mRNA	chr1	110036701	110043063	chr1	110043015	110043038	36
ebv-miR-BART14-3p	NM_001134402	cytochrome b561 family member D1 (CYB561D1)	transcript variant 3	mRNA	chr1	110036658	110043063	chr1	110043015	110043038	36
ebv-miR-BART14-3p	NM_001134403	cytochrome b561 family member D1 (CYB561D1)	transcript variant 4	mRNA	chr1	110036701	110043063	chr1	110043015	110043038	36
ebv-miR-BART14-3p	NM_001134404	cytochrome b561 family member D1 (CYB561D1)	transcript variant 5	mRNA	chr1	110036701	110043063	chr1	110043015	110043038	36
ebv-miR-BART14-3p	NM_001135699	tyrosine 3-monooxygenase/tryptophan 5-monooxygenase activation protein zeta (YWHAZ)	transcript variant 3	mRNA	chr8	101930804	101965221	chr8	101931607	101931635	34
ebv-miR-BART14-3p	NM_001135700	tyrosine 3-monooxygenase/tryptophan 5-monooxygenase activation protein zeta (YWHAZ)	transcript variant 4	mRNA	chr8	101930804	101963560	chr8	101931607	101931635	34
ebv-miR-BART14-3p	NM_001135701	tyrosine 3-monooxygenase/tryptophan 5-monooxygenase activation protein zeta (YWHAZ)	transcript variant 5	mRNA	chr8	101930804	101963560	chr8	101931607	101931635	34
ebv-miR-BART14-3p	NM_001135702	tyrosine 3-monooxygenase/tryptophan 5-monooxygenase activation protein zeta (YWHAZ)	transcript variant 6	mRNA	chr8	101930804	101962799	chr8	101931607	101931635	34
ebv-miR-BART14-3p	NM_001135937	SMAD family member 2 (SMAD2)	transcript variant 3	mRNA	chr18	45359466	45457517	chr18	45388276	45388299	36
ebv-miR-BART14-3p	NM_001136262	ataxin 7 like 3B (ATXN7L3B)		mRNA	chr12	74931551	74935232	chr12	74932300	74932327	38
ebv-miR-BART14-3p	NM_001144777	ELAV like RNA binding protein 4 (ELAVL4)	transcript variant 5	mRNA	chr1	50513686	50667540	chr1	50543351	50543380	34
ebv-miR-BART14-3p	NM_001145427	sorting nexin 18 (SNX18)	transcript variant 3	mRNA	chr5	53813589	53842416	chr5	53841127	53841148	36
ebv-miR-BART14-3p	NM_001162501	trinucleotide repeat containing adaptor 6B (TNRC6B)	transcript variant 1	mRNA	chr22	40573929	40731812	chr22	40719629	40719653	38
ebv-miR-BART14-3p	NM_001190233	DnaJ heat shock protein family (Hsp40) member C19 (DNAJC19)	transcript variant 2	mRNA; nuclear gene for mitochondrial product	chr3	180701498	180707306	chr3	180703720	180703753	38
ebv-miR-BART14-3p	NM_001193388	unk like zinc finger (UNKL)	transcript variant 1	mRNA	chr16	1413206	1464721	chr16	1414385	1414407	36
ebv-miR-BART14-3p	NM_001193389	unk like zinc finger (UNKL)	transcript variant 4	mRNA	chr16	1413206	1429684	chr16	1414385	1414407	36
ebv-miR-BART14-3p	NM_001193570	cysteine and glycine rich protein 1 (CSRP1)	transcript variant 3	mRNA	chr1	201452658	201476387	chr1	201453087	201453108	36
ebv-miR-BART14-3p	NM_001193571	cysteine and glycine rich protein 1 (CSRP1)	transcript variant 4	mRNA	chr1	201452658	201475967	chr1	201453087	201453108	36
ebv-miR-BART14-3p	NM_001193572	cysteine and glycine rich protein 1 (CSRP1)	transcript variant 5	mRNA	chr1	201452658	201465701	chr1	201453087	201453108	36
ebv-miR-BART14-3p	NM_001207058	integrator complex subunit 14 (INTS14)	transcript variant 4	mRNA	chr15	65871096	65903627	chr15	65888077	65888098	34
ebv-miR-BART14-3p	NM_001207059	integrator complex subunit 14 (INTS14)	transcript variant 5	mRNA	chr15	65871096	65903627	chr15	65888077	65888098	34
ebv-miR-BART14-3p	NM_001252406	zinc finger and BTB domain containing 7B (ZBTB7B)	transcript variant 3	mRNA	chr1	154975106	154991001	chr1	154990769	154990792	38
ebv-miR-BART14-3p	NM_001253697	erbb2 interacting protein (ERBIN)	transcript variant 1	mRNA	chr5	65222382	65376851	chr5	65374726	65374747	36
ebv-miR-BART14-3p	NM_001253698	erbb2 interacting protein (ERBIN)	transcript variant 4	mRNA	chr5	65222382	65376851	chr5	65374726	65374747	36
ebv-miR-BART14-3p	NM_001253699	erbb2 interacting protein (ERBIN)	transcript variant 8	mRNA	chr5	65222382	65376851	chr5	65374726	65374747	36
ebv-miR-BART14-3p	NM_001253701	erbb2 interacting protein (ERBIN)	transcript variant 9	mRNA	chr5	65222382	65376851	chr5	65374726	65374747	36
ebv-miR-BART14-3p	NM_001256455	zinc finger and BTB domain containing 7B (ZBTB7B)	transcript variant 5	mRNA	chr1	154975106	154991001	chr1	154990769	154990792	38
ebv-miR-BART14-3p	NM_001258437	threonyl-tRNA synthetase 1 (TARS1)	transcript variant 2	mRNA	chr5	33440802	33468196	chr5	33457405	33457428	34
ebv-miR-BART14-3p	NM_001258438	threonyl-tRNA synthetase 1 (TARS1)	transcript variant 3	mRNA	chr5	33440882	33468196	chr5	33457405	33457428	34
ebv-miR-BART14-3p	NM_001267043	AE binding protein 2 (AEBP2)	transcript variant 3	mRNA	chr12	19593515	19675173	chr12	19674138	19674159	36
ebv-miR-BART14-3p	NM_001271887	SLIT-ROBO Rho GTPase activating protein 2D (SRGAP2D)		mRNA	chr1	121107152	206580068	chr1	154990769	154990792	38
ebv-miR-BART14-3p	NM_001271887	SLIT-ROBO Rho GTPase activating protein 2D (SRGAP2D)		mRNA	chr1	121107152	206580068	chr1	201453087	201453108	36
ebv-miR-BART14-3p	NM_001271887	SLIT-ROBO Rho GTPase activating protein 2D (SRGAP2D)		mRNA	chr1	121107152	206580068	chr1	203277280	203277311	34
ebv-miR-BART14-3p	NM_001276414	unk like zinc finger (UNKL)	transcript variant 5	mRNA	chr16	1413206	1429684	chr16	1414385	1414407	36
ebv-miR-BART14-3p	NM_001282550	BTB domain containing 3 (BTBD3)	transcript variant 3	mRNA	chr20	11873141	11907243	chr20	11906933	11906967	36
ebv-miR-BART14-3p	NM_001282551	BTB domain containing 3 (BTBD3)	transcript variant 4	mRNA	chr20	11898513	11907243	chr20	11906933	11906967	36
ebv-miR-BART14-3p	NM_001282552	BTB domain containing 3 (BTBD3)	transcript variant 5	mRNA	chr20	11871371	11907243	chr20	11906933	11906967	36
ebv-miR-BART14-3p	NM_001282554	BTB domain containing 3 (BTBD3)	transcript variant 6	mRNA	chr20	11898513	11907243	chr20	11906933	11906967	36
ebv-miR-BART14-3p	NM_001287385	family with sequence similarity 72 member C (FAM72C)	transcript variant 1	mRNA	chr1	143896525	206155074	chr1	154990769	154990792	38
ebv-miR-BART14-3p	NM_001287385	family with sequence similarity 72 member C (FAM72C)	transcript variant 1	mRNA	chr1	143896525	206155074	chr1	201453087	201453108	36
ebv-miR-BART14-3p	NM_001287385	family with sequence similarity 72 member C (FAM72C)	transcript variant 1	mRNA	chr1	143896525	206155074	chr1	203277280	203277311	34
ebv-miR-BART14-3p	NM_001348	death associated protein kinase 3 (DAPK3)	transcript variant 1	mRNA	chr19	3958452	3969826	chr19	3964652	3964683	34
ebv-miR-BART14-3p	NM_002092	G-rich RNA sequence binding factor 1 (GRSF1)	transcript variant 1	mRNA	chr4	71681499	71705627	chr4	71685644	71685665	38
ebv-miR-BART14-3p	NM_002198	interferon regulatory factor 1 (IRF1)	transcript variant 1	mRNA	chr5	131817301	131826465	chr5	131817322	131817343	34
ebv-miR-BART14-3p	NM_002943	RAR related orphan receptor A (RORA)	transcript variant 3	mRNA	chr15	60780483	60919729	chr15	60782157	60782179	36
ebv-miR-BART14-3p	NM_003350	ubiquitin conjugating enzyme E2 V2 (UBE2V2)		mRNA	chr8	48920995	48974454	chr8	48973275	48973296	36
ebv-miR-BART14-3p	NM_003406	tyrosine 3-monooxygenase/tryptophan 5-monooxygenase activation protein zeta (YWHAZ)	transcript variant 1	mRNA	chr8	101930804	101965623	chr8	101931607	101931635	34
ebv-miR-BART14-3p	NM_004078	cysteine and glycine rich protein 1 (CSRP1)	transcript variant 1	mRNA	chr1	201452658	201476387	chr1	201453087	201453108	36
ebv-miR-BART14-3p	NM_005462	MAGE family member C1 (MAGEC1)		mRNA	chrX	140991642	140997187	chrX	140996060	140996083	38
ebv-miR-BART14-3p	NM_005901	SMAD family member 2 (SMAD2)	transcript variant 1	mRNA	chr18	45359466	45456970	chr18	45388276	45388299	36
ebv-miR-BART14-3p	NM_006084	interferon regulatory factor 9 (IRF9)	transcript variant 2	mRNA	chr14	24630422	24635774	chr14	24635688	24635715	34
ebv-miR-BART14-3p	NM_006763	BTG anti-proliferation factor 2 (BTG2)		mRNA	chr1	203274664	203278729	chr1	203277280	203277311	34
ebv-miR-BART14-3p	NM_014014	small nuclear ribonucleoprotein U5 subunit 200 (SNRNP200)		mRNA	chr2	96940074	96971307	chr2	96940530	96940552	38
ebv-miR-BART14-3p	NM_014572	large tumor suppressor kinase 2 (LATS2)		mRNA	chr13	21547176	21635722	chr13	21548640	21548661	36
ebv-miR-BART14-3p	NM_014819	praja ring finger ubiquitin ligase 2 (PJA2)		mRNA	chr5	108670410	108745675	chr5	108670732	108670754	38
ebv-miR-BART14-3p	NM_014819	praja ring finger ubiquitin ligase 2 (PJA2)		mRNA	chr5	108670410	108745675	chr5	108691641	108691674	38
ebv-miR-BART14-3p	NM_014962	BTB domain containing 3 (BTBD3)	transcript variant 1	mRNA	chr20	11898513	11907243	chr20	11906933	11906967	36
ebv-miR-BART14-3p	NM_015088	trinucleotide repeat containing adaptor 6B (TNRC6B)	transcript variant 2	mRNA	chr22	40573929	40731812	chr22	40719629	40719653	38
ebv-miR-BART14-3p	NM_018695	erbb2 interacting protein (ERBIN)	transcript variant 2	mRNA	chr5	65222382	65376851	chr5	65374726	65374747	36
ebv-miR-BART14-3p	NM_020772	nuclear FMR1 interacting protein 2 (NUFIP2)		mRNA	chr17	27582854	27621166	chr17	27583608	27583636	34
ebv-miR-BART14-3p	NM_024665	TBL1X/Y related 1 (TBL1XR1)	transcript variant 1	mRNA	chr3	176738542	176915048	chr3	176743033	176743055	38
ebv-miR-BART14-3p	NM_032860	LTV1 ribosome biogenesis factor (LTV1)	transcript variant 1	mRNA	chr6	144164508	144184943	chr6	144184572	144184593	34
ebv-miR-BART14-3p	NM_134260	RAR related orphan receptor A (RORA)	transcript variant 2	mRNA	chr15	60780483	60919729	chr15	60782157	60782179	36
ebv-miR-BART14-3p	NM_134261	RAR related orphan receptor A (RORA)	transcript variant 1	mRNA	chr15	60780483	61521502	chr15	60782157	60782179	36
ebv-miR-BART14-3p	NM_134262	RAR related orphan receptor A (RORA)	transcript variant 4	mRNA	chr15	60780483	60884707	chr15	60782157	60782179	36
ebv-miR-BART14-3p	NM_145261	DnaJ heat shock protein family (Hsp40) member C19 (DNAJC19)	transcript variant 1	mRNA; nuclear gene for mitochondrial product	chr3	180701498	180707562	chr3	180703720	180703753	38
ebv-miR-BART14-3p	NM_145690	tyrosine 3-monooxygenase/tryptophan 5-monooxygenase activation protein zeta (YWHAZ)	transcript variant 2	mRNA	chr8	101930804	101964357	chr8	101931607	101931635	34
ebv-miR-BART14-3p	NM_152295	threonyl-tRNA synthetase 1 (TARS1)	transcript variant 1	mRNA	chr5	33440882	33468196	chr5	33457405	33457428	34
ebv-miR-BART14-3p	NM_153207	AE binding protein 2 (AEBP2)	transcript variant 1	mRNA	chr12	19592608	19675173	chr12	19674138	19674159	36
ebv-miR-BART14-3p	NM_153607	CREB3 regulatory factor (CREBRF)	transcript variant 1	mRNA	chr5	172483355	172566291	chr5	172563404	172563425	34
ebv-miR-BART14-3p	NM_181358	homeodomain interacting protein kinase 1 (HIPK1)	transcript variant 4	mRNA	chr1	114496499	114520491	chr1	114516466	114516498	36
ebv-miR-BART14-3p	NM_181443	BTB domain containing 3 (BTBD3)	transcript variant 2	mRNA	chr20	11871371	11907243	chr20	11906933	11906967	36
ebv-miR-BART14-3p	NM_182580	cytochrome b561 family member D1 (CYB561D1)	transcript variant 2	mRNA	chr1	110036701	110043063	chr1	110043015	110043038	36
ebv-miR-BART14-3p	NM_198268	homeodomain interacting protein kinase 1 (HIPK1)	transcript variant 1	mRNA	chr1	114471996	114520491	chr1	114516466	114516498	36
ebv-miR-BART14-3p	NM_198269	homeodomain interacting protein kinase 1 (HIPK1)	transcript variant 3	mRNA	chr1	114493767	114520491	chr1	114516466	114516498	36
ebv-miR-BART14-3p	NR_033721	DnaJ heat shock protein family (Hsp40) member C19 (DNAJC19)	transcript variant 3	non-coding RNA	chr3	180701498	180707562	chr3	180703720	180703753	38
ebv-miR-BART14-3p	NR_033722	DnaJ heat shock protein family (Hsp40) member C19 (DNAJC19)	transcript variant 4	non-coding RNA	chr3	180701498	180707562	chr3	180703720	180703753	38
ebv-miR-BART14-3p	NR_033723	DnaJ heat shock protein family (Hsp40) member C19 (DNAJC19)	transcript variant 5	non-coding RNA	chr3	180701498	180707562	chr3	180703720	180703753	38
ebv-miR-BART14-3p	NR_039634	microRNA 4435-1 (MIR4435-1)		microRNA	chr2	87929274	112078668	chr2	96940530	96940552	38
ebv-miR-BART14-3p	NR_039636	microRNA 4435-2 (MIR4435-2)		microRNA	chr2	87929279	112078663	chr2	96940530	96940552	38
ebv-miR-BART14-3p	NR_045104	integrator complex subunit 14 (INTS14)	transcript variant 6	non-coding RNA	chr15	65871096	65903627	chr15	65888077	65888098	34
ebv-miR-BART14-3p	NR_045105	integrator complex subunit 14 (INTS14)	transcript variant 3	non-coding RNA	chr15	65871096	65903486	chr15	65888077	65888098	34
ebv-miR-BART14-3p	NR_045106	integrator complex subunit 14 (INTS14)	transcript variant 2	non-coding RNA	chr15	65871096	65903486	chr15	65888077	65888098	34
ebv-miR-BART14-3p	NR_045107	von Willebrand factor A domain containing 9 (VWA9)	transcript variant 1	non-coding RNA	chr15	65871096	65903627	chr15	65888077	65888098	34
ebv-miR-BART14-3p	NR_045515	zinc finger and BTB domain containing 7B (ZBTB7B)	transcript variant 4	non-coding RNA	chr1	154975106	154991001	chr1	154990769	154990792	38
ebv-miR-BART14-3p	NR_045901	integrator complex subunit 14 (INTS14)	transcript variant 7	non-coding RNA	chr15	65871096	65903627	chr15	65888077	65888098	34
ebv-miR-BART14-3p	NR_046073	DnaJ heat shock protein family (Hsp40) member C19 (DNAJC19)	transcript variant 8	non-coding RNA	chr3	180701498	180707562	chr3	180703720	180703753	38
ebv-miR-BART14-3p	NR_046206	zinc finger and BTB domain containing 7B (ZBTB7B)	transcript variant 2	non-coding RNA	chr1	154975106	154991001	chr1	154990769	154990792	38
ebv-miR-BART14-3p	NR_047676	threonyl-tRNA synthetase 1 (TARS1)	transcript variant 4	non-coding RNA	chr5	33440882	33468196	chr5	33457405	33457428	34
ebv-miR-BART14-3p	NR_047677	threonyl-tRNA synthetase 1 (TARS1)	transcript variant 5	non-coding RNA	chr5	33440882	33468196	chr5	33457405	33457428	34
ebv-miR-BART14-3p	NR_047678	threonyl-tRNA synthetase 1 (TARS1)	transcript variant 6	non-coding RNA	chr5	33440882	33468196	chr5	33457405	33457428	34
ebv-miR-BART14-3p	NR_049765	zinc finger and BTB domain containing 7B (ZBTB7B)	transcript variant 1	non-coding RNA	chr1	154975106	154991001	chr1	154990769	154990792	38
ebv-miR-BART14-3p	NR_120339	RORA antisense RNA 1 (RORA-AS1)	transcript variant 1	long non-coding RNA	chr15	60771377	60823166	chr15	60782157	60782179	36
ebv-miR-BART14-3p	NR_120340	RORA antisense RNA 1 (RORA-AS1)	transcript variant 2	long non-coding RNA	chr15	60771377	60821926	chr15	60782157	60782179	36
ebv-miR-BART14-3p	NR_120341	RORA antisense RNA 1 (RORA-AS1)	transcript variant 3	long non-coding RNA	chr15	60771377	60922838	chr15	60782157	60782179	36
ebv-miR-BART14-3p	NR_120342	RORA antisense RNA 1 (RORA-AS1)	transcript variant 4	long non-coding RNA	chr15	60771377	60922838	chr15	60782157	60782179	36
ebv-miR-BART14-5p	NM_004048	beta-2-microglobulin (B2M)		mRNA	chr15	45003685	45010357	chr15	45009889	45009912	36
ebv-miR-BART15	NM_001024808	BAF chromatin remodeling complex subunit BCL7A (BCL7A)	transcript variant 2	mRNA	chr12	122459861	122499950	chr12	122499133	122499154	36
ebv-miR-BART15	NM_001145541	t-complex 11 like 1 (TCP11L1)	transcript variant 2	mRNA	chr11	33061561	33095109	chr11	33094375	33094402	36
ebv-miR-BART15	NM_001159969	epidermal growth factor receptor pathway substrate 15 (EPS15)	transcript variant 2	mRNA	chr1	51819935	51887793	chr1	51821343	51821364	34
ebv-miR-BART15	NM_001981	epidermal growth factor receptor pathway substrate 15 (EPS15)	transcript variant 1	mRNA	chr1	51819935	51984995	chr1	51821343	51821364	34
ebv-miR-BART15	NM_016248	A-kinase anchoring protein 11 (AKAP11)		mRNA	chr13	42846289	42897403	chr13	42896642	42896666	34
ebv-miR-BART15	NM_018393	t-complex 11 like 1 (TCP11L1)	transcript variant 1	mRNA	chr11	33060963	33095109	chr11	33094375	33094402	36
ebv-miR-BART15	NM_020993	BAF chromatin remodeling complex subunit BCL7A (BCL7A)	transcript variant 1	mRNA	chr12	122459861	122499950	chr12	122499133	122499154	36
ebv-miR-BART1-5p	NM_000365	triosephosphate isomerase 1 (TPI1)	transcript variant 1	mRNA	chr12	6976693	6980110	chr12	6980106	6980135	32
ebv-miR-BART1-5p	NM_001001419	SMAD family member 5 (SMAD5)	transcript variant 2	mRNA	chr5	135468534	135518422	chr5	135513868	135513899	34
ebv-miR-BART1-5p	NM_001001420	SMAD family member 5 (SMAD5)	transcript variant 3	mRNA	chr5	135468534	135518422	chr5	135513868	135513899	34
ebv-miR-BART1-5p	NM_001002860	BTB domain containing 7 (BTBD7)	transcript variant 1	mRNA	chr14	93703896	93799438	chr14	93706984	93707016	38
ebv-miR-BART1-5p	NM_001111112	ubiquitin conjugating enzyme E2 K (UBE2K)	transcript variant 2	mRNA	chr4	39699664	39784410	chr4	39757273	39757299	34
ebv-miR-BART1-5p	NM_001111113	ubiquitin conjugating enzyme E2 K (UBE2K)	transcript variant 3	mRNA	chr4	39699664	39784410	chr4	39757273	39757299	34
ebv-miR-BART1-5p	NM_001114092	THUMP domain containing 3 (THUMPD3)	transcript variant 2	mRNA	chr3	9404717	9428475	chr3	9425976	9426008	38
ebv-miR-BART1-5p	NM_001134479	leucine rich repeat containing 8 VRAC subunit D (LRRC8D)	transcript variant 1	mRNA	chr1	90286573	90401989	chr1	90400746	90400778	38
ebv-miR-BART1-5p	NM_001146029	semaphorin 7A (John Milton Hagen blood group) (SEMA7A)	transcript variant 2	mRNA	chr15	74701630	74726299	chr15	74701638	74701670	38
ebv-miR-BART1-5p	NM_001146030	semaphorin 7A (John Milton Hagen blood group) (SEMA7A)	transcript variant 3	mRNA	chr15	74701630	74726001	chr15	74701638	74701670	38
ebv-miR-BART1-5p	NM_001146316	splA/ryanodine receptor domain and SOCS box containing 2 (SPSB2)	transcript variant 2	mRNA	chr12	6980100	6982449	chr12	6980106	6980135	32
ebv-miR-BART1-5p	NM_001159287	triosephosphate isomerase 1 (TPI1)	transcript variant 2	mRNA	chr12	6976584	6980110	chr12	6980106	6980135	32
ebv-miR-BART1-5p	NM_001198759	LY75-CD302 readthrough (LY75-CD302)	transcript variant 1	mRNA	chr2	160625139	160761267	chr2	160659960	160659984	38
ebv-miR-BART1-5p	NM_001198760	LY75-CD302 readthrough (LY75-CD302)	transcript variant 2	mRNA	chr2	160625139	160761267	chr2	160659960	160659984	38
ebv-miR-BART1-5p	NM_001252039	member RAS oncogene family (RAB5C)	transcript variant 3	mRNA	chr17	40276994	40307062	chr17	40277595	40277627	36
ebv-miR-BART1-5p	NM_002349	Homo sapiens lymphocyte antigen 75 (LY75)		mRNA	chr2	160659868	160761267	chr2	160659960	160659984	38
ebv-miR-BART1-5p	NM_004583	member RAS oncogene family (RAB5C)	transcript variant 2	mRNA	chr17	40276994	40307062	chr17	40277595	40277627	36
ebv-miR-BART1-5p	NM_005121	mediator complex subunit 13 (MED13)		mRNA	chr17	60019966	60142643	chr17	60022099	60022130	38
ebv-miR-BART1-5p	NM_006875	serine/threonine kinase (PIM2)		mRNA	chrX	48770459	48776413	chrX	48770574	48770603	32
ebv-miR-BART1-5p	NM_014547	tropomodulin 3 (TMOD3)		mRNA	chr15	52121825	52204331	chr15	52203958	52203989	34
ebv-miR-BART1-5p	NM_018064	akirin 2 (AKIRIN2)		mRNA	chr6	88384578	88411985	chr6	88384902	88384933	36
ebv-miR-BART1-5p	NM_021062	H2B clustered histone 3 (H2BC3)		mRNA	chr6	26043455	26043885	chr6	26043658	26043688	34
ebv-miR-BART1-5p	NM_022365	DnaJ heat shock protein family (Hsp40) member C1 (DNAJC1)		mRNA	chr10	22045477	22292650	chr10	22218014	22218041	34
ebv-miR-BART1-5p	NM_032246	mex-3 RNA binding family member B (MEX3B)		mRNA	chr15	82334119	82338484	chr15	82334259	82334292	38
ebv-miR-BART1-5p	NM_138330	zinc finger protein 675 (ZNF675)		mRNA	chr19	23835708	23870017	chr19	23837072	23837103	34
ebv-miR-BART1-5p	NM_178815	ADP ribosylation factor like GTPase 5B (ARL5B)		mRNA	chr10	18948313	18966940	chr10	18964382	18964413	36
ebv-miR-BART1-5p	NM_201434	member RAS oncogene family (RAB5C)	transcript variant 1	mRNA	chr17	40276994	40307062	chr17	40277595	40277627	36
ebv-miR-BART1-5p	NR_036199	microRNA 4315-1 (MIR4315-1)		microRNA	chr17	43552729	62818220	chr17	60022099	60022130	38
ebv-miR-BART1-5p	NR_036271	microRNA 4315-2 (MIR4315-2)		microRNA	chr17	43552729	62818220	chr17	60022099	60022130	38
ebv-miR-BART1-5p	NM_001256171	zinc finger protein 85 (ZNF85)	transcript variant 3	mRNA	chr19	21106059	21133503	chr19	21126023	21126056	38
ebv-miR-BART1-5p	NM_001256172	zinc finger protein 85 (ZNF85)	transcript variant 2	mRNA	chr19	21106059	21126783	chr19	21126023	21126056	38
ebv-miR-BART1-5p	NM_001256173	zinc finger protein 85 (ZNF85)	transcript variant 4	mRNA	chr19	21106059	21133503	chr19	21126023	21126056	38
ebv-miR-BART1-5p	NM_001258026	triosephosphate isomerase 1 (TPI1)	transcript variant 3	mRNA	chr12	6977278	6980110	chr12	6980106	6980135	32
ebv-miR-BART1-5p	NM_001261411	splicing factor SWAP (SFSWAP)	transcript variant 1	mRNA	chr12	132195632	132284283	chr12	132212279	132212309	34
ebv-miR-BART1-5p	NM_001289133	BTB domain containing 7 (BTBD7)	transcript variant 3	mRNA	chr14	93703896	93799438	chr14	93706984	93707016	38
ebv-miR-BART1-5p	NM_002592	proliferating cell nuclear antigen (PCNA)	transcript variant 1	mRNA	chr20	5095599	5107268	chr20	5099488	5099519	34
ebv-miR-BART1-5p	NM_003429	zinc finger protein 85 (ZNF85)	transcript variant 1	mRNA	chr19	21106059	21133503	chr19	21126023	21126056	38
ebv-miR-BART1-5p	NM_003612	semaphorin 7A (John Milton Hagen blood group) (SEMA7A)	transcript variant 1	mRNA	chr15	74701630	74726299	chr15	74701638	74701670	38
ebv-miR-BART1-5p	NM_003795	sorting nexin 3 (SNX3)	transcript variant 1	mRNA	chr6	108532717	108582464	chr6	108532774	108532806	36
ebv-miR-BART1-5p	NM_004346	caspase 3 (CASP3)	transcript variant 1	mRNA	chr4	185548850	185570629	chr4	185548949	185548978	32
ebv-miR-BART1-5p	NM_004592	splicing factor SWAP (SFSWAP)	transcript variant 2	mRNA	chr12	132195632	132284283	chr12	132212279	132212309	34
ebv-miR-BART1-5p	NM_005339	ubiquitin conjugating enzyme E2 K (UBE2K)	transcript variant 1	mRNA	chr4	39699664	39784410	chr4	39757273	39757299	34
ebv-miR-BART1-5p	NM_005903	SMAD family member 5 (SMAD5)	transcript variant 1	mRNA	chr5	135468534	135518422	chr5	135513868	135513899	34
ebv-miR-BART1-5p	NM_007054	kinesin family member 3A (KIF3A)	transcript variant 3	mRNA	chr5	132028323	132073265	chr5	132032143	132032175	38
ebv-miR-BART1-5p	NM_015453	THUMP domain containing 3 (THUMPD3)	transcript variant 1	mRNA	chr3	9404717	9428475	chr3	9425976	9426008	38
ebv-miR-BART1-5p	NM_015986	cytokine receptor like factor 3 (CRLF3)	transcript variant 1	mRNA	chr17	29109702	29151778	chr17	29110967	29110998	36
ebv-miR-BART1-5p	NM_017639	dachsous cadherin-related 2 (DCHS2)	transcript variant 1	mRNA	chr4	155155527	155312449	chr4	155180290	155180314	32
ebv-miR-BART1-5p	NM_018103	leucine rich repeat containing 8 VRAC subunit D (LRRC8D)	transcript variant 2	mRNA	chr1	90287480	90401989	chr1	90400746	90400778	38
ebv-miR-BART1-5p	NM_032641	splA/ryanodine receptor domain and SOCS box containing 2 (SPSB2)	transcript variant 1	mRNA	chr12	6980100	6982521	chr12	6980106	6980135	32
ebv-miR-BART1-5p	NM_032991	caspase 3 (CASP3)	transcript variant 2	mRNA	chr4	185548850	185570629	chr4	185548949	185548978	32
ebv-miR-BART1-5p	NM_152827	sorting nexin 3 (SNX3)	transcript variant 2	mRNA	chr6	108532717	108582464	chr6	108532774	108532806	36
ebv-miR-BART1-5p	NM_182649	proliferating cell nuclear antigen (PCNA)	transcript variant 2	mRNA	chr20	5095599	5100647	chr20	5099488	5099519	34
ebv-miR-BART1-5p	NR_045830	zinc finger protein 85 (ZNF85)	transcript variant 5	non-coding RNA	chr19	21106059	21126783	chr19	21126023	21126056	38
ebv-miR-BART1-5p	NR_073118	cytokine receptor like factor 3 (CRLF3)	transcript variant 2	non-coding RNA	chr17	29109702	29151778	chr17	29110967	29110998	36
ebv-miR-BART16	NM_000969	ribosomal protein L5 (RPL5)	transcript variant 1	mRNA	chr1	93297594	93307481	chr1	93307417	93307450	38
ebv-miR-BART16	NM_001100409	SUMO specific peptidase 6 (SENP6)	transcript variant 2	mRNA	chr6	76311622	76427994	chr6	76385599	76385626	36
ebv-miR-BART16	NM_001115007	lin-54 DREAM MuvB core complex component (LIN54)	transcript variant 2	mRNA	chr4	83845757	83934094	chr4	83847157	83847181	34
ebv-miR-BART16	NM_001115008	lin-54 DREAM MuvB core complex component (LIN54)	transcript variant 3	mRNA	chr4	83845757	83931987	chr4	83847157	83847181	34
ebv-miR-BART16	NM_001164391	metal response element binding transcription factor 2 (MTF2)	transcript variant 3	mRNA	chr1	93544792	93604638	chr1	93602417	93602448	34
ebv-miR-BART16	NM_001164392	metal response element binding transcription factor 2 (MTF2)	transcript variant 2	mRNA	chr1	93544792	93604638	chr1	93602417	93602448	34
ebv-miR-BART16	NM_001164393	metal response element binding transcription factor 2 (MTF2)	transcript variant 4	mRNA	chr1	93544792	93604638	chr1	93602417	93602448	34
ebv-miR-BART16	NM_001174061	SMG7 nonsense mediated mRNA decay factor (SMG7)	transcript variant 5	mRNA	chr1	183441506	183523328	chr1	183523050	183523071	36
ebv-miR-BART16	NM_001197104	lysine methyltransferase 2A (KMT2A)	transcript variant 1	mRNA	chr11	118307205	118397539	chr11	118396668	118396700	36
ebv-miR-BART16	NM_001199775	carboxypeptidase D (CPD)	transcript variant 2	mRNA	chr17	28707496	28796675	chr17	28793236	28793267	34
ebv-miR-BART16	NM_001252273	divergent protein kinase domain 1A (DIPK1A)	transcript variant 5	mRNA	chr1	93298286	93427079	chr1	93307417	93307450	38
ebv-miR-BART16	NM_001256378	minichromosome maintenance complex binding protein (MCMBP)	transcript variant 2	mRNA	chr10	121588916	121632395	chr10	121595092	121595120	34
ebv-miR-BART16	NM_001256379	minichromosome maintenance complex binding protein (MCMBP)	transcript variant 3	mRNA	chr10	121588916	121633140	chr10	121595092	121595120	34
ebv-miR-BART16	NM_001287385	family with sequence similarity 72 member C (FAM72C)	transcript variant 1	mRNA	chr1	143896525	206155074	chr1	183523050	183523071	36
ebv-miR-BART16	NM_001287385	family with sequence similarity 72 member C (FAM72C)	transcript variant 1	mRNA	chr1	143896525	206155074	chr1	203771271	203771299	36
ebv-miR-BART16	NM_001288996	lin-54 DREAM MuvB core complex component (LIN54)	transcript variant 4	mRNA	chr4	83845757	83931987	chr4	83847157	83847181	34
ebv-miR-BART16	NM_001288997	lin-54 DREAM MuvB core complex component (LIN54)	transcript variant 7	mRNA	chr4	83845757	83931987	chr4	83847157	83847181	34
ebv-miR-BART16	NM_001271887	SLIT-ROBO Rho GTPase activating protein 2D (SRGAP2D)		mRNA	chr1	121107152	206580068	chr1	183523050	183523071	36
ebv-miR-BART16	NM_001271887	SLIT-ROBO Rho GTPase activating protein 2D (SRGAP2D)		mRNA	chr1	121107152	206580068	chr1	203771271	203771299	36
ebv-miR-BART16	NM_001304	carboxypeptidase D (CPD)	transcript variant 1	mRNA	chr17	28705942	28796675	chr17	28793236	28793267	34
ebv-miR-BART16	NM_002943	RAR related orphan receptor A (RORA)	transcript variant 3	mRNA	chr15	60780483	60919729	chr15	60782543	60782570	36
ebv-miR-BART16	NM_003183	ADAM metallopeptidase domain 17 (ADAM17)	transcript variant 1	mRNA	chr2	9629411	9695917	chr2	9683365	9683386	34
ebv-miR-BART16	NM_006407	ADP ribosylation factor like GTPase 6 interacting protein 5 (ARL6IP5)		mRNA	chr3	69134090	69155239	chr3	69153884	69153906	38
ebv-miR-BART16	NM_014865	non-SMC condensin I complex subunit D2 (NCAPD2)		mRNA	chr12	6603298	6641132	chr12	6632121	6632154	38
ebv-miR-BART16	NM_017952	pentatricopeptide repeat domain 3 (PTCD3)		mRNA; nuclear gene for mitochondrial product	chr2	86333305	86369280	chr2	86352156	86352188	36
ebv-miR-BART16	NM_005933	lysine methyltransferase 2A (KMT2A)	transcript variant 2	mRNA	chr11	118307205	118397539	chr11	118396668	118396700	36
ebv-miR-BART16	NM_007249	KLF transcription factor 12 (KLF12)	transcript variant 2	mRNA	chr13	74260149	74708066	chr13	74260669	74260690	38
ebv-miR-BART16	NM_007358	metal response element binding transcription factor 2 (MTF2)	transcript variant 1	mRNA	chr1	93544792	93604638	chr1	93602417	93602448	34
ebv-miR-BART16	NM_014827	zinc finger CCCH-type containing 11A (ZC3H11A)	transcript variant 3	mRNA	chr1	203764751	203823256	chr1	203771271	203771299	36
ebv-miR-BART16	NM_015571	SUMO specific peptidase 6 (SENP6)	transcript variant 1	mRNA	chr6	76311622	76427994	chr6	76385599	76385626	36
ebv-miR-BART16	NR_034084	RPA3 opposite strand (RPA3OS)		long non-coding RNA	chr7	7680342	7918851	chr7	7917205	7917230	36
ebv-miR-BART16	NM_020747	zinc finger protein 608 (ZNF608)	transcript variant 1	mRNA	chr5	123972610	124080805	chr5	123979256	123979289	38
ebv-miR-BART16	NM_022841	regulatory factor X7 (RFX7)	transcript variant 1	mRNA	chr15	56382731	56535483	chr15	56385504	56385528	34
ebv-miR-BART16	NM_024834	minichromosome maintenance complex binding protein (MCMBP)	transcript variant 1	mRNA	chr10	121588916	121632395	chr10	121595092	121595120	34
ebv-miR-BART16	NM_134260	RAR related orphan receptor A (RORA)	transcript variant 2	mRNA	chr15	60780483	60919729	chr15	60782543	60782570	36
ebv-miR-BART16	NM_134261	RAR related orphan receptor A (RORA)	transcript variant 1	mRNA	chr15	60780483	61521502	chr15	60782543	60782570	36
ebv-miR-BART16	NM_134262	RAR related orphan receptor A (RORA)	transcript variant 4	mRNA	chr15	60780483	60884707	chr15	60782543	60782570	36
ebv-miR-BART16	NM_173156	SMG7 nonsense mediated mRNA decay factor (SMG7)	transcript variant 1	mRNA	chr1	183441506	183523328	chr1	183523050	183523071	36
ebv-miR-BART16	NM_181783	transmembrane O-mannosyltransferase targeting cadherins 3 (TMTC3)	transcript variant 1	mRNA	chr12	88536073	88593664	chr12	88589812	88589833	36
ebv-miR-BART16	NM_194282	lin-54 DREAM MuvB core complex component (LIN54)	transcript variant 1	mRNA	chr4	83845757	83931987	chr4	83847157	83847181	34
ebv-miR-BART16	NM_201568	SMG7 nonsense mediated mRNA decay factor (SMG7)	transcript variant 2	mRNA	chr1	183441506	183523328	chr1	183523050	183523071	36
ebv-miR-BART16	NM_201569	SMG7 nonsense mediated mRNA decay factor (SMG7)	transcript variant 4	mRNA	chr1	183441506	183523328	chr1	183523050	183523071	36
ebv-miR-BART16	NR_110253	lin-54 DREAM MuvB core complex component (LIN54)	transcript variant 5	non-coding RNA	chr4	83845757	83931987	chr4	83847157	83847181	34
ebv-miR-BART16	NR_110254	lin-54 DREAM MuvB core complex component (LIN54)	transcript variant 6	non-coding RNA	chr4	83845757	83931987	chr4	83847157	83847181	34
ebv-miR-BART16	NR_120339	RORA antisense RNA 1 (RORA-AS1)	transcript variant 1	long non-coding RNA	chr15	60771377	60823166	chr15	60782543	60782570	36
ebv-miR-BART16	NR_120340	RORA antisense RNA 1 (RORA-AS1)	transcript variant 2	long non-coding RNA	chr15	60771377	60821926	chr15	60782543	60782570	36
ebv-miR-BART16	NR_120341	RORA antisense RNA 1 (RORA-AS1)	transcript variant 3	long non-coding RNA	chr15	60771377	60922838	chr15	60782543	60782570	36
ebv-miR-BART16	NR_120342	RORA antisense RNA 1 (RORA-AS1)	transcript variant 4	long non-coding RNA	chr15	60771377	60922838	chr15	60782543	60782570	36
ebv-miR-BART17-3p	NM_001083588	E2F transcription factor 5 (E2F5)	transcript variant 2	mRNA	chr8	86089619	86126753	chr8	86126620	86126651	34
ebv-miR-BART17-3p	NM_001083589	E2F transcription factor 5 (E2F5)	transcript variant 3	mRNA	chr8	86099910	86126753	chr8	86126620	86126651	34
ebv-miR-BART17-3p	NM_001099670	ribosomal biogenesis factor (RBIS)	transcript variant 1	mRNA	chr8	86126288	86132643	chr8	86126620	86126651	34
ebv-miR-BART17-3p	NM_001099671	ribosomal biogenesis factor (RBIS)	transcript variant 2	mRNA	chr8	86126288	86132643	chr8	86126620	86126651	34
ebv-miR-BART17-3p	NM_001099672	ribosomal biogenesis factor (RBIS)	transcript variant 3	mRNA	chr8	86126288	86132643	chr8	86126620	86126651	34
ebv-miR-BART17-3p	NM_001099673	ribosomal biogenesis factor (RBIS)	transcript variant 4	mRNA	chr8	86126288	86132643	chr8	86126620	86126651	34
ebv-miR-BART17-3p	NM_001115113	WD repeat domain 26 (WDR26)	transcript variant 2	mRNA	chr1	224572845	224622001	chr1	224577452	224577484	36
ebv-miR-BART17-3p	NM_001193416	DEAD-box helicase 3 X-linked (DDX3X)	transcript variant 2	mRNA	chrX	41192651	41209524	chrX	41209209	41209238	36
ebv-miR-BART17-3p	NM_001193417	DEAD-box helicase 3 X-linked (DDX3X)	transcript variant 3	mRNA	chrX	41192651	41209524	chrX	41209209	41209238	36
ebv-miR-BART17-3p	NM_001244262	HMG-box transcription factor 1 (HBP1)	transcript variant 1	mRNA	chr7	106809406	106842974	chr7	106827100	106827123	36
ebv-miR-BART17-3p	NM_001356	DEAD-box helicase 3 X-linked (DDX3X)	transcript variant 1	mRNA	chrX	41192651	41209524	chrX	41209209	41209238	36
ebv-miR-BART17-3p	NM_001951	E2F transcription factor 5 (E2F5)	transcript variant 1	mRNA	chr8	86089619	86126753	chr8	86126620	86126651	34
ebv-miR-BART17-3p	NM_012257	HMG-box transcription factor 1 (HBP1)	transcript variant 2	mRNA	chr7	106809460	106842974	chr7	106827100	106827123	36
ebv-miR-BART17-3p	NM_025160	WD repeat domain 26 (WDR26)	transcript variant 1	mRNA	chr1	224572845	224622001	chr1	224577452	224577484	36
ebv-miR-BART17-5p	NM_001135733	tumor protein p53 inducible nuclear protein 1 (TP53INP1)	transcript variant 2	mRNA	chr8	95938200	95961615	chr8	95938275	95938307	36
ebv-miR-BART17-5p	NM_001282873	ubiquitin protein ligase E3 component n-recognin 5 (UBR5)	transcript variant 2	mRNA	chr8	103264502	103424917	chr8	103266591	103266612	34
ebv-miR-BART17-5p	NM_015902	ubiquitin protein ligase E3 component n-recognin 5 (UBR5)	transcript variant 1	mRNA	chr8	103264502	103424917	chr8	103266591	103266612	34
ebv-miR-BART17-5p	NM_033285	tumor protein p53 inducible nuclear protein 1 (TP53INP1)	transcript variant 1	mRNA	chr8	95938200	95961615	chr8	95938275	95938307	36
ebv-miR-BART18-3p	NM_032272	negative regulator of RNA polymerase III (MAF1)		mRNA	chr8	145159305	145162515	chr8	145162475	145162501	34
ebv-miR-BART19-3p	NM_001008897	t-complex 1 (TCP1)	transcript variant 2	mRNA	chr6	160199530	160210735	chr6	160200048	160200080	36
ebv-miR-BART19-3p	NM_001042559	eukaryotic translation initiation factor 4 gamma 2 (EIF4G2)	transcript variant 2	mRNA	chr11	10818593	10830582	chr11	10822350	10822377	36
ebv-miR-BART19-3p	NM_001171990	SET domain containing 9 (SETD9)	transcript variant 2	mRNA	chr5	56205087	56221359	chr5	56217269	56217301	36
ebv-miR-BART19-3p	NM_001172705	eukaryotic translation initiation factor 4 gamma 2 (EIF4G2)	transcript variant 3	mRNA	chr11	10818593	10829543	chr11	10822350	10822377	36
ebv-miR-BART19-3p	NM_001042369	Y RNA binding protein (RO60)	transcript variant 1	mRNA	chr1	193029004	193060906	chr1	193056473	193056500	34
ebv-miR-BART19-3p	NM_001042370	Y RNA binding protein (RO60)	transcript variant 3	mRNA	chr1	193029004	193060906	chr1	193056473	193056500	34
ebv-miR-BART19-3p	NM_001173525	Y RNA binding protein (RO60)	transcript variant 4	mRNA	chr1	193029004	193060906	chr1	193056473	193056500	34
ebv-miR-BART19-3p	NM_001271887	SLIT-ROBO Rho GTPase activating protein 2D (SRGAP2D)		mRNA	chr1	121107152	206580068	chr1	193056473	193056500	34
ebv-miR-BART19-3p	NM_001287385	family with sequence similarity 72 member C (FAM72C)	transcript variant 1	mRNA	chr1	143896525	206155074	chr1	193056473	193056500	34
ebv-miR-BART19-3p	NM_001418	eukaryotic translation initiation factor 4 gamma 2 (EIF4G2)	transcript variant 1	mRNA	chr11	10818593	10830582	chr11	10822350	10822377	36
ebv-miR-BART19-3p	NM_001961	eukaryotic translation elongation factor 2 (EEF2)		mRNA	chr19	3976054	3985461	chr19	3983266	3983298	36
ebv-miR-BART19-3p	NM_004992	methyl-CpG binding protein 2 (MECP2)	transcript variant 1	mRNA	chrX	153287264	153363188	chrX	153288565	153288586	34
ebv-miR-BART19-3p	NM_005891	acetyl-CoA acetyltransferase 2 (ACAT2)	transcript variant 1	mRNA	chr6	160182989	160200087	chr6	160200048	160200080	36
ebv-miR-BART19-3p	NM_030752	t-complex 1 (TCP1)	transcript variant 1	mRNA	chr6	160199530	160210735	chr6	160200048	160200080	36
ebv-miR-BART19-3p	NM_152622	MIER family member 3 (MIER3)	transcript variant 3	mRNA	chr5	56215429	56247954	chr5	56217269	56217301	36
ebv-miR-BART20-3p	NR_002323	taurine up-regulated 1 (TUG1)	transcript variant 3	long non-coding RNA	chr22	31365197	31375380	chr22	31372069	31372090	36
ebv-miR-BART20-3p	NR_110492	taurine up-regulated 1 (TUG1)	transcript variant 1	long non-coding RNA	chr22	31365197	31375380	chr22	31372069	31372090	36
ebv-miR-BART20-3p	NR_110493	taurine up-regulated 1 (TUG1)	transcript variant 2	long non-coding RNA	chr22	31365197	31375380	chr22	31372069	31372090	36
ebv-miR-BART21-5p	NM_001171581	integral membrane protein 2A (ITM2A)	transcript variant 2	mRNA	chrX	78615881	78623049	chrX	78616213	78616246	38
ebv-miR-BART21-5p	NM_004867	integral membrane protein 2A (ITM2A)	transcript variant 1	mRNA	chrX	78615881	78623049	chrX	78616213	78616246	38
ebv-miR-BART22	NM_000138	fibrillin 1 (FBN1)	transcript variant 1	mRNA	chr15	48700503	48937985	chr15	48703042	48703066	36
ebv-miR-BART22	NM_000274	ornithine aminotransferase (OAT)	transcript variant 1	mRNA; nuclear gene for mitochondrial product	chr10	126085872	126107545	chr10	126086323	126086347	36
ebv-miR-BART22	NM_001007553	cold shock domain containing E1 (CSDE1)	transcript variant 1	mRNA	chr1	115259534	115300671	chr1	115259617	115259643	36
ebv-miR-BART22	NM_001098511	kinesin family member 2A (KIF2A)	transcript variant 2	mRNA	chr5	61601989	61683011	chr5	61682137	61682161	34
ebv-miR-BART22	NM_001099270	zinc finger and BTB domain containing 34 (ZBTB34)	transcript variant 1	mRNA	chr9	129622944	129648156	chr9	129644373	129644394	36
ebv-miR-BART22	NM_001130523	cold shock domain containing E1 (CSDE1)	transcript variant 3	mRNA	chr1	115259534	115300671	chr1	115259617	115259643	36
ebv-miR-BART22	NM_001130849	calcium binding protein 39 (CAB39)	transcript variant 2	mRNA	chr2	231578263	231685790	chr2	231684819	231684843	34
ebv-miR-BART22	NM_001130850	calcium binding protein 39 (CAB39)	transcript variant 3	mRNA	chr2	231578263	231685790	chr2	231684819	231684843	34
ebv-miR-BART22	NM_001135051	FHF complex subunit HOOK interacting protein 2A (FHIP2A)	transcript variant 2	mRNA	chr10	116581503	116659586	chr10	116623279	116623311	36
ebv-miR-BART22	NM_001135051	FHF complex subunit HOOK interacting protein 2A (FHIP2A)	transcript variant 2	mRNA	chr10	116581503	116659586	chr10	116623313	116623338	36
ebv-miR-BART22	NM_001166159	NADH:ubiquinone oxidoreductase core subunit S2 (NDUFS2)	transcript variant 2	mRNA; nuclear gene for mitochondrial product	chr1	161171937	161184184	chr1	161180122	161180154	36
ebv-miR-BART22	NM_001166693	ALF transcription elongation factor 1 (AFF1)	transcript variant 1	mRNA	chr4	87856154	88062206	chr4	88059383	88059414	34
ebv-miR-BART22	NM_001171814	ornithine aminotransferase (OAT)	transcript variant 2	mRNA; nuclear gene for mitochondrial product	chr10	126085872	126107545	chr10	126086323	126086347	36
ebv-miR-BART22	NM_001172477	ribonucleotide reductase regulatory TP53 inducible subunit M2B (RRM2B)	transcript variant 2	mRNA	chr8	103216729	103251059	chr8	103219797	103219826	36
ebv-miR-BART22	NM_001172478	ribonucleotide reductase regulatory TP53 inducible subunit M2B (RRM2B)	transcript variant 3	mRNA	chr8	103216729	103251346	chr8	103219797	103219826	36
ebv-miR-BART22	NM_001197320	MCL1 apoptosis regulator	transcript variant 3	mRNA	chr1	150547027	150552214	chr1	150548422	150548454	36
ebv-miR-BART22	NM_001242891	cold shock domain containing E1 (CSDE1)	transcript variant 4	mRNA	chr1	115259534	115300671	chr1	115259617	115259643	36
ebv-miR-BART22	NM_001242892	cold shock domain containing E1 (CSDE1)	transcript variant 5	mRNA	chr1	115259534	115300671	chr1	115259617	115259643	36
ebv-miR-BART22	NM_001242893	cold shock domain containing E1 (CSDE1)	transcript variant 6	mRNA	chr1	115259534	115300671	chr1	115259617	115259643	36
ebv-miR-BART22	NM_001243952	kinesin family member 2A (KIF2A)	transcript variant 3	mRNA	chr5	61601989	61683011	chr5	61682137	61682161	34
ebv-miR-BART22	NM_001243953	kinesin family member 2A (KIF2A)	transcript variant 4	mRNA	chr5	61601989	61683011	chr5	61682137	61682161	34
ebv-miR-BART22	NM_001244949	glycerol-3-phosphate acyltransferase mitochondrial (GPAM)	transcript variant 1	mRNA; nuclear gene for mitochondrial product	chr10	113909622	113943537	chr10	113910472	113910503	34
ebv-miR-BART22	NM_001271887	SLIT-ROBO Rho GTPase activating protein 2D (SRGAP2D)		mRNA	chr1	121107152	206580068	chr1	150548422	150548454	36
ebv-miR-BART22	NM_001271887	SLIT-ROBO Rho GTPase activating protein 2D (SRGAP2D)		mRNA	chr1	121107152	206580068	chr1	161180122	161180154	36
ebv-miR-BART22	NM_001271887	SLIT-ROBO Rho GTPase activating protein 2D (SRGAP2D)		mRNA	chr1	121107152	206580068	chr1	151374369	151374392	34
ebv-miR-BART22	NM_001282546	serine/threonine kinase 40 (STK40)	transcript variant 1	mRNA	chr1	36805220	36851528	chr1	36805275	36805299	34
ebv-miR-BART22	NM_001282547	serine/threonine kinase 40 (STK40)	transcript variant 2	mRNA	chr1	36805220	36851528	chr1	36805275	36805299	34
ebv-miR-BART22	NM_001287385	family with sequence similarity 72 member C (FAM72C)	transcript variant 1	mRNA	chr1	143896525	206155074	chr1	150548422	150548454	36
ebv-miR-BART22	NM_001287385	family with sequence similarity 72 member C (FAM72C)	transcript variant 1	mRNA	chr1	143896525	206155074	chr1	161180122	161180154	36
ebv-miR-BART22	NM_001287385	family with sequence similarity 72 member C (FAM72C)	transcript variant 1	mRNA	chr1	143896525	206155074	chr1	151374369	151374392	34
ebv-miR-BART22	NM_001289608	synaptotagmin like 2 (SYTL2)	transcript variant j	mRNA	chr11	85405265	85522202	chr11	85471892	85471915	36
ebv-miR-BART22	NM_001743	calmodulin 2 (CALM2)	transcript variant 2	mRNA	chr2	47387221	47403740	chr2	47387454	47387475	36
ebv-miR-BART22	NM_002264	karyopherin subunit alpha 1 (KPNA1)	transcript variant 1	mRNA	chr3	122140748	122233786	chr3	122143802	122143825	34
ebv-miR-BART22	NM_002796	proteasome 20S subunit beta 4 (PSMB4)		mRNA	chr1	151372041	151374412	chr1	151374369	151374392	34
ebv-miR-BART22	NM_003403	YY1 transcription factor (YY1)		mRNA	chr14	100705102	100745371	chr14	100744218	100744244	36
ebv-miR-BART22	NM_003583	dual specificity tyrosine phosphorylation regulated kinase 2 (DYRK2)	transcript variant 1	mRNA	chr12	68042512	68056444	chr12	68053677	68053702	36
ebv-miR-BART22	NM_004520	kinesin family member 2A (KIF2A)	transcript variant 1	mRNA	chr5	61601989	61683011	chr5	61682137	61682161	34
ebv-miR-BART22	NM_004550	NADH:ubiquinone oxidoreductase core subunit S2 (NDUFS2)	transcript variant 1	mRNA; nuclear gene for mitochondrial product	chr1	161169105	161184184	chr1	161180122	161180154	36
ebv-miR-BART22	NM_005346	heat shock protein family A (Hsp70) member 1B (HSPA1B)		mRNA	chr6	31795512	31798031	chr6	31797749	31797772	36
ebv-miR-BART22	NM_005935	ALF transcription elongation factor 1 (AFF1)	transcript variant 2	mRNA	chr4	87928153	88062191	chr4	88059383	88059414	34
ebv-miR-BART22	NM_006282	serine/threonine kinase 4 (STK4)	transcript variant 1	mRNA	chr20	43595120	43708593	chr20	43708327	43708349	34
ebv-miR-BART22	NM_006482	dual specificity tyrosine phosphorylation regulated kinase 2 (DYRK2)	transcript variant 2	mRNA	chr12	68042512	68056444	chr12	68053677	68053702	36
ebv-miR-BART22	NM_007158	cold shock domain containing E1 (CSDE1)	transcript variant 2	mRNA	chr1	115259534	115300671	chr1	115259617	115259643	36
ebv-miR-BART22	NM_014872	zinc finger and BTB domain containing 5 (ZBTB5)		mRNA	chr9	37438100	37465407	chr9	37438377	37438402	36
ebv-miR-BART22	NM_015040	phosphoinositide kinase FYVE-type zinc finger containing (PIKFYVE)	transcript variant 2	mRNA	chr2	209130991	209223475	chr2	209221511	209221536	36
ebv-miR-BART22	NM_015093	TGF-beta activated kinase 1 (MAP3K7) binding protein 2 (TAB2)	transcript variant 1	mRNA	chr6	149639436	149732747	chr6	149732681	149732704	36
ebv-miR-BART22	NM_015713	ribonucleotide reductase regulatory TP53 inducible subunit M2B (RRM2B)	transcript variant 1	mRNA	chr8	103216729	103251346	chr8	103219797	103219826	36
ebv-miR-BART22	NM_016289	calcium binding protein 39 (CAB39)	transcript variant 1	mRNA	chr2	231577557	231685790	chr2	231684819	231684843	34
ebv-miR-BART22	NM_020918	glycerol-3-phosphate acyltransferase mitochondrial (GPAM)	transcript variant 2	mRNA; nuclear gene for mitochondrial product	chr10	113909622	113943537	chr10	113910472	113910503	34
ebv-miR-BART22	NM_020940	FHF complex subunit HOOK interacting protein 2A (FHIP2A)	transcript variant 1	mRNA	chr10	116581503	116624474	chr10	116623279	116623311	36
ebv-miR-BART22	NM_020940	FHF complex subunit HOOK interacting protein 2A (FHIP2A)	transcript variant 1	mRNA	chr10	116581503	116624474	chr10	116623313	116623338	36
ebv-miR-BART22	NM_021960	MCL1 apoptosis regulator	transcript variant 1	mRNA	chr1	150547027	150552214	chr1	150548422	150548454	36
ebv-miR-BART22	NM_032017	serine/threonine kinase 40 (STK40)	transcript variant 3	mRNA	chr1	36805220	36851528	chr1	36805275	36805299	34
ebv-miR-BART22	NM_032943	synaptotagmin like 2 (SYTL2)	transcript variant a	mRNA	chr11	85405265	85522202	chr11	85471892	85471915	36
ebv-miR-BART22	NM_182763	MCL1 apoptosis regulator	transcript variant 2	mRNA	chr1	150547027	150552214	chr1	150548422	150548454	36
ebv-miR-BART22	NR_026698	karyopherin subunit alpha 1 (KPNA1)	transcript variant 2	non-coding RNA	chr3	122140748	122233786	chr3	122143802	122143825	34
ebv-miR-BART2-5p	NM_001098625	JNK1/MAPK8 associated membrane protein (JKAMP)	transcript variant 2	mRNA	chr14	59951161	59972124	chr14	59971306	59971329	32
ebv-miR-BART2-5p	NM_001271734	COPI coat complex subunit zeta 1 (COPZ1)	transcript variant 2	mRNA	chr12	54718874	54745635	chr12	54744514	54744537	32
ebv-miR-BART2-5p	NM_001271735	COPI coat complex subunit zeta 1 (COPZ1)	transcript variant 3	mRNA	chr12	54718874	54745635	chr12	54744514	54744537	32
ebv-miR-BART2-5p	NM_001271736	COPI coat complex subunit zeta 1 (COPZ1)	transcript variant 3	mRNA	chr12	54718874	54745635	chr12	54744514	54744537	32
ebv-miR-BART2-5p	NM_001284201	JNK1/MAPK8 associated membrane protein (JKAMP)	transcript variant 3	mRNA	chr14	59951161	59972124	chr14	59971306	59971329	32
ebv-miR-BART2-5p	NM_001284202	JNK1/MAPK8 associated membrane protein (JKAMP)	transcript variant 4	mRNA	chr14	59951161	59972124	chr14	59971306	59971329	32
ebv-miR-BART2-5p	NM_001284203	JNK1/MAPK8 associated membrane protein (JKAMP)	transcript variant 5	mRNA	chr14	59951161	59972124	chr14	59971306	59971329	32
ebv-miR-BART2-5p	NM_001284204	JNK1/MAPK8 associated membrane protein (JKAMP)	transcript variant 6	mRNA	chr14	59951161	59972124	chr14	59971306	59971329	32
ebv-miR-BART2-5p	NM_016057	COPI coat complex subunit zeta 1 (COPZ1)	transcript variant 1	mRNA	chr12	54718874	54745635	chr12	54744514	54744537	32
ebv-miR-BART2-5p	NM_016475	JNK1/MAPK8 associated membrane protein (JKAMP)	transcript variant 1	mRNA	chr14	59951161	59972124	chr14	59971306	59971329	32
ebv-miR-BART2-5p	NR_073424	COPI coat complex subunit zeta 1 (COPZ1)	transcript variant 5	non-coding RNA	chr12	54718874	54745635	chr12	54744514	54744537	32
ebv-miR-BART3-3p	NM_001284263	coiled-coil domain containing 117 (CCDC117)	transcript variant 2	mRNA	chr22	29168662	29185289	chr22	29184669	29184703	40
ebv-miR-BART3-3p	NM_001284264	coiled-coil domain containing 117 (CCDC117)	transcript variant 3	mRNA	chr22	29168662	29185289	chr22	29184669	29184703	40
ebv-miR-BART3-3p	NM_001284265	coiled-coil domain containing 117 (CCDC117)	transcript variant 4	mRNA	chr22	29169125	29185289	chr22	29184669	29184703	40
ebv-miR-BART3-3p	NM_173510	coiled-coil domain containing 117 (CCDC117)	transcript variant 1	mRNA	chr22	29168662	29185289	chr22	29184669	29184703	40
ebv-miR-BART3-5p	NM_001286431	REV3 like DNA directed polymerase zeta catalytic subunit (REV3L)	transcript variant 2	mRNA	chr6	111620234	111804918	chr6	111697832	111697865	38
ebv-miR-BART3-5p	NM_001286432	REV3 like DNA directed polymerase zeta catalytic subunit (REV3L)	transcript variant 3	mRNA	chr6	111620234	111804918	chr6	111697832	111697865	38
ebv-miR-BART3-5p	NM_001287054	zinc finger with KRAB and SCAN domains 1 (ZKSCAN1)	transcript variant 2	mRNA	chr7	99613195	99639312	chr7	99638884	99638905	34
ebv-miR-BART3-5p	NM_001287055	zinc finger with KRAB and SCAN domains 1 (ZKSCAN1)	transcript variant 3	mRNA	chr7	99613195	99639312	chr7	99638884	99638905	34
ebv-miR-BART3-5p	NM_002912	REV3 like DNA directed polymerase zeta catalytic subunit (REV3L)	transcript variant 1	mRNA	chr6	111620234	111804918	chr6	111697832	111697865	38
ebv-miR-BART3-5p	NM_003439	zinc finger with KRAB and SCAN domains 1 (ZKSCAN1)	transcript variant 1	mRNA	chr7	99613195	99639312	chr7	99638884	99638905	34
ebv-miR-BART4-5p	NM_000593	cyclin dependent kinase inhibitor 1A (CDKN1A)	transcript variant 1	mRNA	chr6	32812986	32821748	chr6	32813236	32813265	32
ebv-miR-BART4-5p	NM_001164501	eukaryotic translation initiation factor 4E nuclear import factor 1 (EIF4ENIF1)	transcript variant 2	mRNA	chr22	31835345	31885547	chr22	31836765	31836797	38
ebv-miR-BART4-5p	NM_001164502	eukaryotic translation initiation factor 4E nuclear import factor 1 (EIF4ENIF1)	transcript variant 3	mRNA	chr22	31835345	31885874	chr22	31836765	31836797	38
ebv-miR-BART4-5p	NM_001197320	MCL1 apoptosis regulator	transcript variant 3	mRNA	chr1	150547027	150552214	chr1	150547640	150547664	38
ebv-miR-BART4-5p	NM_001206567	interferon gamma inducible protein 16 (IFI16)	transcript variant 1	mRNA	chr1	158979682	159024945	chr1	158988027	158988053	38
ebv-miR-BART4-5p	NM_001206615	ETS homologous factor (EHF)	transcript variant 3	mRNA	chr11	34642588	34684834	chr11	34684207	34684228	36
ebv-miR-BART4-5p	NM_001206616	ETS homologous factor (EHF)	transcript variant 1	mRNA	chr11	34654011	34684834	chr11	34684207	34684228	36
ebv-miR-BART4-5p	NM_001271887	SLIT-ROBO Rho GTPase activating protein 2D (SRGAP2D)		mRNA	chr1	121107152	206580068	chr1	150547640	150547664	38
ebv-miR-BART4-5p	NM_001271887	SLIT-ROBO Rho GTPase activating protein 2D (SRGAP2D)		mRNA	chr1	121107152	206580068	chr1	158988027	158988053	38
ebv-miR-BART4-5p	NM_001287385	family with sequence similarity 72 member C (FAM72C)	transcript variant 1	mRNA	chr1	143896525	206155074	chr1	150547640	150547664	38
ebv-miR-BART4-5p	NM_001287385	family with sequence similarity 72 member C (FAM72C)	transcript variant 1	mRNA	chr1	143896525	206155074	chr1	158988027	158988053	38
ebv-miR-BART4-5p	NM_001290204	decapping mRNA 1A (DCP1A)	transcript variant 2	mRNA	chr3	53317445	53381654	chr3	53320346	53320379	38
ebv-miR-BART4-5p	NM_001290205	decapping mRNA 1A (DCP1A)	transcript variant 3	mRNA	chr3	53317445	53381654	chr3	53320346	53320379	38
ebv-miR-BART4-5p	NM_001290206	decapping mRNA 1A (DCP1A)	transcript variant 4	mRNA	chr3	53317445	53381654	chr3	53320346	53320379	38
ebv-miR-BART4-5p	NM_001290207	decapping mRNA 1A (DCP1A)	transcript variant 5	mRNA	chr3	53317445	53381654	chr3	53320346	53320379	38
ebv-miR-BART4-5p	NM_001759	cyclin D2 (CCND2)		mRNA	chr12	4382902	4414522	chr12	4414067	4414088	38
ebv-miR-BART4-5p	NM_002727	serglycin (SRGN)	transcript variant 1	mRNA	chr10	70847828	70864567	chr10	70864188	70864219	36
ebv-miR-BART4-5p	NM_004458	acyl-CoA synthetase long chain family member 4 (ACSL4)	transcript variant 1	mRNA	chrX	108884564	108976621	chrX	108885527	108885549	38
ebv-miR-BART4-5p	NM_005340	histidine triad nucleotide binding protein 1 (HINT1)	transcript variant 1	mRNA	chr5	130494976	130501041	chr5	130498316	130498349	38
ebv-miR-BART4-5p	NM_005531	interferon gamma inducible protein 16 (IFI16)	transcript variant 2	mRNA	chr1	158979682	159024945	chr1	158988027	158988053	38
ebv-miR-BART4-5p	NM_012153	ETS homologous factor (EHF)	transcript variant 2	mRNA	chr11	34642588	34684834	chr11	34684207	34684228	36
ebv-miR-BART4-5p	NM_014899	Rho related BTB domain containing 3 (RHOBTB3)		mRNA	chr5	95066850	95132071	chr5	95131845	95131876	36
ebv-miR-BART4-5p	NM_017572	MAPK interacting serine/threonine kinase 2 (MKNK2)	transcript variant 1	mRNA	chr19	2037470	2051243	chr19	2039118	2039148	34
ebv-miR-BART4-5p	NM_018403	decapping mRNA 1A (DCP1A)	transcript variant 1	mRNA	chr3	53317445	53381654	chr3	53320346	53320379	38
ebv-miR-BART4-5p	NM_019843	eukaryotic translation initiation factor 4E nuclear import factor 1 (EIF4ENIF1)	transcript variant 1	mRNA	chr22	31835345	31885874	chr22	31836765	31836797	38
ebv-miR-BART4-5p	NM_021960	MCL1 apoptosis regulator	transcript variant 1	mRNA	chr1	150547027	150552214	chr1	150547640	150547664	38
ebv-miR-BART4-5p	NM_022977	acyl-CoA synthetase long chain family member 4 (ACSL4)	transcript variant 2	mRNA	chrX	108884564	108976621	chrX	108885527	108885549	38
ebv-miR-BART4-5p	NM_182763	MCL1 apoptosis regulator	transcript variant 2	mRNA	chr1	150547027	150552214	chr1	150547640	150547664	38
ebv-miR-BART4-5p	NM_199054	MAPK interacting serine/threonine kinase 2 (MKNK2)	transcript variant 2	mRNA	chr19	2037470	2051243	chr19	2039118	2039148	34
ebv-miR-BART4-5p	NM_199287	coiled-coil domain containing 137 (CCDC137)		mRNA	chr17	79633761	79640936	chr17	79640871	79640903	38
ebv-miR-BART4-5p	NR_024610	histidine triad nucleotide binding protein 1 (HINT1)	transcript variant 2	non-coding RNA	chr5	130494976	130501041	chr5	130498316	130498349	38
ebv-miR-BART4-5p	NR_024611	histidine triad nucleotide binding protein 1 (HINT1)	transcript variant 3	non-coding RNA	chr5	130494976	130501041	chr5	130498316	130498349	38
ebv-miR-BART4-5p	NR_036430	serglycin (SRGN)	transcript variant 2	non-coding RNA	chr10	70847828	70864567	chr10	70864188	70864219	36
ebv-miR-BART4-5p	NR_037173	PSMB8 antisense RNA 1 (head to head) (PSMB8-AS1)	transcript variant 1	long non-coding RNA	chr6	32811863	32814277	chr6	32813236	32813265	32
ebv-miR-BART4-5p	NR_037174	PSMB8 antisense RNA 1 (head to head) (PSMB8-AS1)	transcript variant 2	long non-coding RNA	chr6	32811863	32814277	chr6	32813236	32813265	32
ebv-miR-BART4-5p	NR_037175	PSMB8 antisense RNA 1 (head to head) (PSMB8-AS1)	transcript variant 3	long non-coding RNA	chr6	32811863	32814277	chr6	32813236	32813265	32
ebv-miR-BART4-5p	NR_037176	PSMB8 antisense RNA 1 (head to head) (PSMB8-AS1)	transcript variant 4	long non-coding RNA	chr6	32811863	32814277	chr6	32813236	32813265	32
ebv-miR-BART4-5p	NR_073488	histidine triad nucleotide binding protein 1 (HINT1)	transcript variant 4	non-coding RNA	chr5	130494976	130501041	chr5	130498316	130498349	38
ebv-miR-BART7-3p	NM_000701	ATPase Na+/K+ transporting subunit alpha 1 (ATP1A1)	transcript variant 1	mRNA	chr1	116915795	116947396	chr1	116934817	116934838	36
ebv-miR-BART7-3p	NM_001008491	septin 2 (SEPTIN2)	transcript variant 1	mRNA	chr2	242254602	242293441	chr2	242285604	242285635	34
ebv-miR-BART7-3p	NM_001008492	septin 2 (SEPTIN2)	transcript variant 3	mRNA	chr2	242255276	242293441	chr2	242285604	242285635	34
ebv-miR-BART7-3p	NM_001013694	SRR1 domain containing (SRRD)		mRNA	chr22	26879850	26887904	chr22	26887469	26887500	34
ebv-miR-BART7-3p	NM_001042388	protein phosphatase 4 regulatory subunit 1 (PPP4R1)	transcript variant 1	mRNA	chr18	9546789	9614605	chr18	9570426	9570447	34
ebv-miR-BART7-3p	NM_001079839	OCIA domain containing 1 (OCIAD1)	transcript variant 2	mRNA	chr4	48833244	48863834	chr4	48858195	48858223	34
ebv-miR-BART7-3p	NM_001079840	OCIA domain containing 1 (OCIAD1)	transcript variant 3	mRNA	chr4	48833060	48863834	chr4	48858195	48858223	34
ebv-miR-BART7-3p	NM_001079841	OCIA domain containing 1 (OCIAD1)	transcript variant 4	mRNA	chr4	48833060	48863834	chr4	48858195	48858223	34
ebv-miR-BART7-3p	NM_001079842	OCIA domain containing 1 (OCIAD1)	transcript variant 5	mRNA	chr4	48833244	48863834	chr4	48858195	48858223	34
ebv-miR-BART7-3p	NM_001146160	TatD DNase domain containing 1 (TATDN1)	transcript variant 2	mRNA	chr8	125500735	125551329	chr8	125501185	125501216	34
ebv-miR-BART7-3p	NM_001160233	ATPase Na+/K+ transporting subunit alpha 1 (ATP1A1)	transcript variant 3	mRNA	chr1	116916489	116947396	chr1	116934817	116934838	36
ebv-miR-BART7-3p	NM_001160234	ATPase Na+/K+ transporting subunit alpha 1 (ATP1A1)	transcript variant 4	mRNA	chr1	116925992	116947396	chr1	116934817	116934838	36
ebv-miR-BART7-3p	NM_001168254	OCIA domain containing 1 (OCIAD1)	transcript variant 6	mRNA	chr4	48833323	48863834	chr4	48858195	48858223	34
ebv-miR-BART7-3p	NM_001190259	germinal center associated signaling and motility (GCSAM)	transcript variant 3	mRNA	chr3	111839688	111852152	chr3	111841163	111841184	34
ebv-miR-BART7-3p	NM_001190260	germinal center associated signaling and motility (GCSAM)	transcript variant 4	mRNA	chr3	111839688	111852152	chr3	111841163	111841184	34
ebv-miR-BART7-3p	NM_001191002	glutathione S-transferase omega 1 (GSTO1)	transcript variant 2	mRNA	chr10	106014468	106027222	chr10	106025874	106025895	34
ebv-miR-BART7-3p	NM_001191003	glutathione S-transferase omega 1 (GSTO1)	transcript variant 3	mRNA	chr10	106013952	106027222	chr10	106025874	106025895	34
ebv-miR-BART7-3p	NM_001193508	RE1 silencing transcription factor (REST)	transcript variant 2	mRNA	chr4	57775079	57802010	chr4	57798365	57798386	34
ebv-miR-BART7-3p	NM_001271887	SLIT-ROBO Rho GTPase activating protein 2D (SRGAP2D)		mRNA	chr1	121107152	206580068	chr1	200378041	200378062	34
ebv-miR-BART7-3p	NM_001278352	aconitase 1 (ACO1)	transcript variant 1	mRNA	chr9	32384601	32450832	chr9	32425881	32425903	34
ebv-miR-BART7-3p	NM_001281293	zinc finger protein 281 (ZNF281)	transcript variant 2	mRNA	chr1	200374075	200379186	chr1	200378041	200378062	34
ebv-miR-BART7-3p	NM_001281294	zinc finger protein 281 (ZNF281)	transcript variant 3	mRNA	chr1	200374075	200379186	chr1	200378041	200378062	34
ebv-miR-BART7-3p	NM_001282972	septin 2 (SEPTIN2)	transcript variant 5	mRNA	chr2	242255276	242293441	chr2	242285604	242285635	34
ebv-miR-BART7-3p	NM_001282973	septin 2 (SEPTIN2)	transcript variant 6	mRNA	chr2	242255276	242293441	chr2	242285604	242285635	34
ebv-miR-BART7-3p	NM_001287385	family with sequence similarity 72 member C (FAM72C)	transcript variant 1	mRNA	chr1	143896525	206155074	chr1	200378041	200378062	34
ebv-miR-BART7-3p	NM_001568	eukaryotic translation initiation factor 3 subunit E (EIF3E)		mRNA	chr8	109213972	109260959	chr8	109254043	109254074	34
ebv-miR-BART7-3p	NM_002197	aconitase 1 (ACO1)	transcript variant 2	mRNA	chr9	32384601	32450832	chr9	32425881	32425903	34
ebv-miR-BART7-3p	NM_004404	septin 2 (SEPTIN2)	transcript variant 4	mRNA	chr2	242255276	242293441	chr2	242285604	242285635	34
ebv-miR-BART7-3p	NM_004832	glutathione S-transferase omega 1 (GSTO1)	transcript variant 1	mRNA	chr10	106014468	106027222	chr10	106025874	106025895	34
ebv-miR-BART7-3p	NM_005134	protein phosphatase 4 regulatory subunit 1 (PPP4R1)	transcript variant 2	mRNA	chr18	9546789	9614605	chr18	9570426	9570447	34
ebv-miR-BART7-3p	NM_005612	RE1 silencing transcription factor (REST)	transcript variant 1	mRNA	chr4	57774042	57802010	chr4	57798365	57798386	34
ebv-miR-BART7-3p	NM_006155	septin 2 (SEPTIN2)	transcript variant 2	mRNA	chr2	242254602	242293441	chr2	242285604	242285635	34
ebv-miR-BART7-3p	NM_007040	heterogeneous nuclear ribonucleoprotein U like 1 (HNRNPUL1)	transcript variant 1	mRNA	chr19	41770120	41813811	chr19	41774147	41774171	36
ebv-miR-BART7-3p	NM_012164	F-box and WD repeat domain containing 2 (FBXW2)	transcript variant 1	mRNA	chr9	123519254	123555740	chr9	123526696	123526717	36
ebv-miR-BART7-3p	NM_012482	zinc finger protein 281 (ZNF281)	transcript variant 1	mRNA	chr1	200374075	200379186	chr1	200378041	200378062	34
ebv-miR-BART7-3p	NM_016396	CTD small phosphatase like 2 (CTDSPL2)		mRNA	chr15	44719579	44819429	chr15	44816767	44816793	36
ebv-miR-BART7-3p	NM_017782	transcription activation suppressor family member 2 (TASOR2)	transcript variant 1	mRNA	chr10	5726801	5805703	chr10	5805554	5805575	36
ebv-miR-BART7-3p	NM_017830	OCIA domain containing 1 (OCIAD1)	transcript variant 1	mRNA	chr4	48833060	48863834	chr4	48858195	48858223	34
ebv-miR-BART7-3p	NM_020696	KIAA1143 (KIAA1143)	transcript variant 1	mRNA	chr3	44790236	44803173	chr3	44790278	44790307	30
ebv-miR-BART7-3p	NM_032026	TatD DNase domain containing 1 (TATDN1)	transcript variant 1	mRNA	chr8	125500735	125551329	chr8	125501185	125501216	34
ebv-miR-BART7-3p	NM_144732	heterogeneous nuclear ribonucleoprotein U like 1 (HNRNPUL1)	transcript variant 4	mRNA	chr19	41768391	41813811	chr19	41774147	41774171	36
ebv-miR-BART7-3p	NM_152785	germinal center associated signaling and motility (GCSAM)	transcript variant 1	mRNA	chr3	111839688	111852152	chr3	111841163	111841184	34
ebv-miR-BART7-3p	NM_153607	CREB3 regulatory factor (CREBRF)	transcript variant 1	mRNA	chr5	172483355	172566291	chr5	172563412	172563436	34
ebv-miR-BART7-3p	NR_027427	TatD DNase domain containing 1 (TATDN1)	transcript variant 3	non-coding RNA	chr8	125500735	125551329	chr8	125501185	125501216	34
ebv-miR-BART7-3p	NR_052003	protein phosphatase 4 regulatory subunit 1 (PPP4R1)	transcript variant 3	non-coding RNA	chr18	9546789	9614605	chr18	9570426	9570447	34
ebv-miR-BART8-3p	NM_020791	TAO kinase 1 (TAOK1)	transcript variant 1	mRNA	chr17	27717943	27878921	chr17	27875064	27875085	36
ebv-miR-BART8-3p	NM_025142	TAO kinase 1 (TAOK1)	transcript variant 2	mRNA	chr17	27717943	27878921	chr17	27875064	27875085	36
ebv-miR-BART8-5p	NM_001145337	MDM2 proto-oncogene (MDM2)	transcript variant 3	mRNA	chr12	69202797	69239324	chr12	69234925	69234949	36
ebv-miR-BART8-5p	NM_001145339	MDM2 proto-oncogene (MDM2)	transcript variant 2	mRNA	chr12	69201952	69239324	chr12	69234925	69234949	36
ebv-miR-BART8-5p	NM_001145340	MDM2 proto-oncogene (MDM2)	transcript variant 4	mRNA	chr12	69202797	69239324	chr12	69234925	69234949	36
ebv-miR-BART8-5p	NM_001278462	MDM2 proto-oncogene (MDM2)	transcript variant 5	mRNA	chr12	69202797	69239324	chr12	69234925	69234949	36
ebv-miR-BART8-5p	NM_002392	MDM2 proto-oncogene (MDM2)	transcript variant 1	mRNA	chr12	69201952	69239324	chr12	69234925	69234949	36
ebv-miR-BART8-5p	NM_004582	Rab geranylgeranyltransferase subunit beta (RABGGTB)	transcript variant 1	mRNA	chr1	76251879	76260775	chr1	76252632	76252655	36
ebv-miR-BART8-5p	NM_012166	F-box protein 10 (FBXO10)		mRNA	chr9	37510889	37576250	chr9	37511326	37511348	34
ebv-miR-BART8-5p	NM_020870	SH3 domain containing ring finger 1 (SH3RF1)		mRNA	chr4	170015407	170192249	chr4	170077638	170077663	36
ebv-miR-BART8-5p	NR_073562	Rab geranylgeranyltransferase subunit beta (RABGGTB)	transcript variant 2	non-coding RNA	chr1	76251879	76260775	chr1	76252632	76252655	36
ebv-miR-BART9-3p	NM_001012991	lysine rich nucleolar protein 1 (KNOP1)	transcript variant 2	mRNA	chr16	19717674	19729492	chr16	19717792	19717817	36
ebv-miR-BART9-3p	NM_001017975	helicase for meiosis 1 (HFM1)	transcript variant 1	mRNA	chr1	91726323	91870426	chr1	91852837	91852866	30
ebv-miR-BART9-3p	NM_001042369	Y RNA binding protein (RO60)	transcript variant 1	mRNA	chr1	193029004	193060906	chr1	193059945	193059971	38
ebv-miR-BART9-3p	NM_001042370	Y RNA binding protein (RO60)	transcript variant 3	mRNA	chr1	193029004	193060906	chr1	193059945	193059971	38
ebv-miR-BART9-3p	NM_001099666	protein prenyltransferase alpha subunit repeat containing 1 (PTAR1)	transcript variant 1	mRNA	chr9	72324438	72374876	chr9	72326012	72326045	38
ebv-miR-BART9-3p	NM_001173525	Y RNA binding protein (RO60)	transcript variant 4	mRNA	chr1	193029004	193060906	chr1	193059945	193059971	38
ebv-miR-BART9-3p	NM_001206796	pyruvate kinase M1/2 (PKM)	transcript variant 4	mRNA	chr15	72491370	72523727	chr15	72495396	72495419	36
ebv-miR-BART9-3p	NM_001206797	pyruvate kinase M1/2 (PKM)	transcript variant 5	mRNA	chr15	72491370	72523727	chr15	72495396	72495419	36
ebv-miR-BART9-3p	NM_001206798	pyruvate kinase M1/2 (PKM)	transcript variant 6	mRNA	chr15	72491370	72523727	chr15	72495396	72495419	36
ebv-miR-BART9-3p	NM_001206799	pyruvate kinase M1/2 (PKM)	transcript variant 7	mRNA	chr15	72491370	72522063	chr15	72495396	72495419	36
ebv-miR-BART9-3p	NM_001271887	SLIT-ROBO Rho GTPase activating protein 2D (SRGAP2D)		mRNA	chr1	121107152	206580068	chr1	193059945	193059971	38
ebv-miR-BART9-3p	NM_001271887	SLIT-ROBO Rho GTPase activating protein 2D (SRGAP2D)		mRNA	chr1	121107152	206580068	chr1	155450904	155450936	36
ebv-miR-BART9-3p	NM_001287385	family with sequence similarity 72 member C (FAM72C)	transcript variant 1	mRNA	chr1	143896525	206155074	chr1	193059945	193059971	38
ebv-miR-BART9-3p	NM_001287385	family with sequence similarity 72 member C (FAM72C)	transcript variant 1	mRNA	chr1	143896525	206155074	chr1	155450904	155450936	36
ebv-miR-BART9-3p	NM_001291694	nuclear receptor subfamily 2 group C member 2 (NR2C2)	transcript variant 2	mRNA	chr3	14989091	15090786	chr3	15090422	15090455	38
ebv-miR-BART9-3p	NM_002654	pyruvate kinase M1/2 (PKM)	transcript variant 1	mRNA	chr15	72491370	72523727	chr15	72495396	72495419	36
ebv-miR-BART9-3p	NM_003298	nuclear receptor subfamily 2 group C member 2 (NR2C2)	transcript variant 1	mRNA	chr3	14989091	15090786	chr3	15090422	15090455	38
ebv-miR-BART9-3p	NM_004458	acyl-CoA synthetase long chain family member 4 (ACSL4)	transcript variant 1	mRNA	chrX	108884564	108976621	chrX	108926672	108926705	38
ebv-miR-BART9-3p	NM_005066	splicing factor proline and glutamine rich (SFPQ)	transcript variant 1	mRNA	chr1	35649201	35658743	chr1	35649918	35649950	36
ebv-miR-BART9-3p	NM_007172	nucleoporin 50 (NUP50)	transcript variant 2	mRNA	chr22	45559726	45583890	chr22	45583262	45583294	36
ebv-miR-BART9-3p	NM_018489	ASH1 like histone lysine methyltransferase (ASH1L)	transcript variant 2	mRNA	chr1	155305052	155532324	chr1	155450904	155450936	36
ebv-miR-BART9-3p	NM_022497	mitochondrial ribosomal protein S25 (MRPS25)	transcript variant 1	mRNA; nuclear gene for mitochondrial product	chr3	15090019	15106816	chr3	15090422	15090455	38
ebv-miR-BART9-3p	NM_022977	acyl-CoA synthetase long chain family member 4 (ACSL4)	transcript variant 2	mRNA	chrX	108884564	108976621	chrX	108926672	108926705	38
ebv-miR-BART9-3p	NM_033089	zinc finger CCHC-type containing 3 (ZCCHC3)		mRNA	chr20	278204	280963	chr20	280797	280823	38
ebv-miR-BART9-3p	NM_153645	nucleoporin 50 (NUP50)	transcript variant 3	mRNA	chr22	45560552	45583890	chr22	45583262	45583294	36
ebv-miR-BART9-3p	NM_182470	pyruvate kinase M1/2 (PKM)	transcript variant 2	mRNA	chr15	72491370	72523727	chr15	72495396	72495419	36
ebv-miR-BART9-3p	NM_182471	pyruvate kinase M1/2 (PKM)	transcript variant 3	mRNA	chr15	72491370	72523727	chr15	72495396	72495419	36
ebv-miR-BHRF1-1	NM_001079684	KIAA1191 (KIAA1191)	transcript variant 2	mRNA	chr5	175773064	175788810	chr5	175773637	175773668	36
ebv-miR-BHRF1-1	NM_001079685	KIAA1191 (KIAA1191)	transcript variant 3	mRNA	chr5	175773064	175788810	chr5	175773637	175773668	36
ebv-miR-BHRF1-1	NM_001099666	protein prenyltransferase alpha subunit repeat containing 1 (PTAR1)	transcript variant 1	mRNA	chr9	72324438	72374876	chr9	72326010	72326042	38
ebv-miR-BHRF1-1	NM_001101	actin beta (ACTB)		mRNA	chr7	5566779	5570232	chr7	5566962	5566994	38
ebv-miR-BHRF1-1	NM_001146029	semaphorin 7A (John Milton Hagen blood group) (SEMA7A)	transcript variant 2	mRNA	chr15	74701630	74726299	chr15	74701667	74701698	36
ebv-miR-BHRF1-1	NM_001146030	semaphorin 7A (John Milton Hagen blood group) (SEMA7A)	transcript variant 3	mRNA	chr15	74701630	74726001	chr15	74701667	74701698	36
ebv-miR-BHRF1-1	NM_001171091	UBX domain protein 6 (UBXN6)	transcript variant 2	mRNA	chr19	4445003	4455295	chr19	4448097	4448126	32
ebv-miR-BHRF1-1	NM_001184763	U2AF homology motif kinase 1 (UHMK1)	transcript variant 2	mRNA	chr1	162466964	162499419	chr1	162498346	162498377	36
ebv-miR-BHRF1-1	NM_001198759	LY75-CD302 readthrough (LY75-CD302)	transcript variant 1	mRNA	chr2	160625139	160761267	chr2	160660415	160660447	38
ebv-miR-BHRF1-1	NM_001198760	LY75-CD302 readthrough (LY75-CD302)	transcript variant 2	mRNA	chr2	160625139	160761267	chr2	160660415	160660447	38
ebv-miR-BHRF1-1	NM_001198838	RNA binding motif protein 12 (RBM12)	transcript variant 3	mRNA	chr20	34236847	34252878	chr20	34241733	34241759	36
ebv-miR-BHRF1-1	NM_001198840	RNA binding motif protein 12 (RBM12)	transcript variant 4	mRNA	chr20	34236847	34252878	chr20	34241733	34241759	36
ebv-miR-BHRF1-1	NM_001198863	copine 1 (CPNE1)	transcript variant 9	mRNA	chr20	34213953	34252878	chr20	34241733	34241759	36
ebv-miR-BHRF1-1	NM_001256702	ubiquitin specific peptidase 3 (USP3)	transcript variant 2	mRNA	chr15	63796710	63886839	chr15	63804721	63804743	34
ebv-miR-BHRF1-1	NM_001271887	SLIT-ROBO Rho GTPase activating protein 2D (SRGAP2D)		mRNA	chr1	121107152	206580068	chr1	162498346	162498377	36
ebv-miR-BHRF1-1	NM_001271887	SLIT-ROBO Rho GTPase activating protein 2D (SRGAP2D)		mRNA	chr1	121107152	206580068	chr1	203278262	203278293	36
ebv-miR-BHRF1-1	NM_001286173	C2 calcium dependent domain containing 5 (C2CD5)	transcript variant 4	mRNA	chr12	22601480	22697480	chr12	22601643	22601675	38
ebv-miR-BHRF1-1	NM_001286174	C2 calcium dependent domain containing 5 (C2CD5)	transcript variant 2	mRNA	chr12	22601480	22697480	chr12	22601643	22601675	38
ebv-miR-BHRF1-1	NM_001286175	C2 calcium dependent domain containing 5 (C2CD5)	transcript variant 3	mRNA	chr12	22601480	22697480	chr12	22601643	22601675	38
ebv-miR-BHRF1-1	NM_001286176	C2 calcium dependent domain containing 5 (C2CD5)	transcript variant 1	mRNA	chr12	22601480	22697480	chr12	22601643	22601675	38
ebv-miR-BHRF1-1	NM_001286177	C2 calcium dependent domain containing 5 (C2CD5)	transcript variant 5	mRNA	chr12	22601480	22697480	chr12	22601643	22601675	38
ebv-miR-BHRF1-1	NM_001287335	KIAA1191 (KIAA1191)	transcript variant 4	mRNA	chr5	175773064	175788810	chr5	175773637	175773668	36
ebv-miR-BHRF1-1	NM_001287336	KIAA1191 (KIAA1191)	transcript variant 5	mRNA	chr5	175773064	175788810	chr5	175773637	175773668	36
ebv-miR-BHRF1-1	NM_001287385	family with sequence similarity 72 member C (FAM72C)	transcript variant 1	mRNA	chr1	143896525	206155074	chr1	162498346	162498377	36
ebv-miR-BHRF1-1	NM_001287385	family with sequence similarity 72 member C (FAM72C)	transcript variant 1	mRNA	chr1	143896525	206155074	chr1	203278262	203278293	36
ebv-miR-BHRF1-1	NM_001947	dual specificity phosphatase 7 (DUSP7)		mRNA	chr3	52082937	52090461	chr3	52083828	52083858	34
ebv-miR-BHRF1-1	NM_001961	eukaryotic translation elongation factor 2 (EEF2)		mRNA	chr19	3976054	3985461	chr19	3976389	3976421	38
ebv-miR-BHRF1-1	NM_002349	lymphocyte antigen 75 (LY75)		mRNA	chr2	160659868	160761267	chr2	160660415	160660447	38
ebv-miR-BHRF1-1	NM_002847	protein tyrosine phosphatase receptor type N2 (PTPRN2)	transcript variant 1	mRNA	chr7	157331750	158380482	chr7	158309625	158309656	36
ebv-miR-BHRF1-1	NM_003612	semaphorin 7A (John Milton Hagen blood group) (SEMA7A)	transcript variant 1	mRNA	chr15	74701630	74726299	chr15	74701667	74701698	36
ebv-miR-BHRF1-1	NM_003745	suppressor of cytokine signaling 1 (SOCS1)		mRNA	chr16	11348274	11350039	chr16	11348411	11348432	38
ebv-miR-BHRF1-1	NM_003915	copine 1 (CPNE1)	transcript variant 3	mRNA	chr20	34213953	34241831	chr20	34241733	34241759	36
ebv-miR-BHRF1-1	NM_004418	dual specificity phosphatase 2 (DUSP2)		mRNA	chr2	96808908	96811179	chr2	96809294	96809326	38
ebv-miR-BHRF1-1	NM_004544	NADH:ubiquinone oxidoreductase subunit A10 (NDUFA10)	transcript variant 1	mRNA; nuclear gene for mitochondrial product	chr2	240896789	240964819	chr2	240954055	240954087	38
ebv-miR-BHRF1-1	NM_005044	protein kinase cAMP-dependent X-linked catalytic subunit (PRKX)		mRNA	chrX	3522384	3631675	chrX	3526440	3526470	34
ebv-miR-BHRF1-1	NM_005431	X-ray repair cross complementing 2 (XRCC2)		mRNA	chr7	152343587	152373250	chr7	152346178	152346209	36
ebv-miR-BHRF1-1	NM_006047	RNA binding motif protein 12 (RBM12)	transcript variant 1	mRNA	chr20	34236847	34252878	chr20	34241733	34241759	36
ebv-miR-BHRF1-1	NM_006537	ubiquitin specific peptidase 3 (USP3)	transcript variant 1	mRNA	chr15	63796710	63886839	chr15	63804721	63804743	34
ebv-miR-BHRF1-1	NM_006763	BTG anti-proliferation factor 2 (BTG2)		mRNA	chr1	203274664	203278729	chr1	203278262	203278293	36
ebv-miR-BHRF1-1	NM_007315	signal transducer and activator of transcription 1 (STAT1)	transcript variant alpha	mRNA	chr2	191833762	191878976	chr2	191834118	191834147	32
ebv-miR-BHRF1-1	NM_014494	trinucleotide repeat containing adaptor 6A (TNRC6A)	transcript variant 1	mRNA	chr16	24741049	24837547	chr16	24801637	24801661	38
ebv-miR-BHRF1-1	NM_014802	C2 calcium dependent domain containing 5 (C2CD5)	transcript variant 6	mRNA	chr12	22601480	22697480	chr12	22601643	22601675	38
ebv-miR-BHRF1-1	NM_014805	EPM2A interacting protein 1 (EPM2AIP1)		mRNA	chr3	37027357	37034795	chr3	37031795	37031827	38
ebv-miR-BHRF1-1	NM_015033	formin binding protein 1 (FNBP1)	transcript variant 1	mRNA	chr9	132649466	132805473	chr9	132657889	132657914	34
ebv-miR-BHRF1-1	NM_018221	MOB kinase activator 1A (MOB1A)	transcript variant 1	mRNA	chr2	74383211	74405995	chr2	74386294	74386320	36
ebv-miR-BHRF1-1	NM_018225	SMU1 DNA replication regulator and spliceosomal factor (SMU1)		mRNA	chr9	33041850	33076714	chr9	33056145	33056177	38
ebv-miR-BHRF1-1	NM_020444	KIAA1191 (KIAA1191)	transcript variant 1	mRNA	chr5	175773064	175788810	chr5	175773637	175773668	36
ebv-miR-BHRF1-1	NM_020651	pellino E3 ubiquitin protein ligase 1 (PELI1)		mRNA	chr2	64319786	64371605	chr2	64321849	64321880	36
ebv-miR-BHRF1-1	NM_020840	folliculin interacting protein 2 (FNIP2)	transcript variant 1	mRNA	chr4	159690182	159827954	chr4	159825671	159825703	38
ebv-miR-BHRF1-1	NM_021928	signal peptidase complex subunit 3 (SPCS3)		mRNA	chr4	177241090	177253396	chr4	177250059	177250091	38
ebv-miR-BHRF1-1	NM_022780	required for meiotic nuclear division 5 homolog A (RMND5A)		mRNA	chr2	86947414	87005164	chr2	86992290	86992321	36
ebv-miR-BHRF1-1	NM_025241	UBX domain protein 6 (UBXN6)	transcript variant 1	mRNA	chr19	4445003	4457791	chr19	4448097	4448126	32
ebv-miR-BHRF1-1	NM_030641	apolipoprotein L6 (APOL6)		mRNA	chr22	36044424	36064456	chr22	36058048	36058080	38
ebv-miR-BHRF1-1	NM_130842	protein tyrosine phosphatase receptor type N2 (PTPRN2)	transcript variant 2	mRNA	chr7	157331750	158380482	chr7	158309625	158309656	36
ebv-miR-BHRF1-1	NM_130843	protein tyrosine phosphatase receptor type N2 (PTPRN2)	transcript variant 3	mRNA	chr7	157331750	158380482	chr7	158309625	158309656	36
ebv-miR-BHRF1-1	NM_144624	U2AF homology motif kinase 1 (UHMK1)	transcript variant 3	mRNA	chr1	162467595	162499419	chr1	162498346	162498377	36
ebv-miR-BHRF1-1	NM_152543	sapiens chromosome 4 open reading frame 45 (C4orf45)		mRNA	chr4	159814684	159956333	chr4	159825671	159825703	38
ebv-miR-BHRF1-1	NM_152707	solute carrier family 25 member 16 (SLC25A16)	transcript variant 1	mRNA	chr10	70242090	70287280	chr10	70242331	70242363	38
ebv-miR-BHRF1-1	NM_152838	RNA binding motif protein 12 (RBM12)	transcript variant 2	mRNA	chr20	34236847	34252878	chr20	34241733	34241759	36
ebv-miR-BHRF1-1	NM_152925	copine 1 (CPNE1)	transcript variant 1	mRNA	chr20	34213953	34252878	chr20	34241733	34241759	36
ebv-miR-BHRF1-1	NM_152926	copine 1 (CPNE1)	transcript variant 2	mRNA	chr20	34213953	34252878	chr20	34241733	34241759	36
ebv-miR-BHRF1-1	NM_152927	copine 1 (CPNE1)	transcript variant 4	mRNA	chr20	34213953	34252878	chr20	34241733	34241759	36
ebv-miR-BHRF1-1	NM_152928	copine 1 (CPNE1)	transcript variant 5	mRNA	chr20	34213953	34252878	chr20	34241733	34241759	36
ebv-miR-BHRF1-1	NM_175866	U2AF homology motif kinase 1 (UHMK1)	transcript variant 1	mRNA	chr1	162467595	162499419	chr1	162498346	162498377	36
ebv-miR-BHRF1-1	NR_037188	copine 1 (CPNE1)	transcript variant 8	non-coding RNA	chr20	34213953	34252859	chr20	34241733	34241759	36
ebv-miR-BHRF1-1	NR_039634	microRNA 4435-1 (MIR4435-1)		microRNA	chr2	87929274	112078668	chr2	96809294	96809326	38
ebv-miR-BHRF1-1	NR_039636	microRNA 4435-2 (MIR4435-2)		microRNA	chr2	87929279	112078663	chr2	96809294	96809326	38
ebv-miR-BHRF1-1	NR_046341	ubiquitin specific peptidase 3 (USP3)	transcript variant 3	non-coding RNA	chr15	63796710	63886839	chr15	63804721	63804743	34
ebv-miR-BHRF1-1	NR_046342	ubiquitin specific peptidase 3 (USP3)	transcript variant 4	non-coding RNA	chr15	63796710	63886839	chr15	63804721	63804743	34
ebv-miR-BHRF1-1	NR_106775	microRNA 6511b-1 (MIR6511B1)		microRNA	chr16	2156670	15228007	chr16	11348411	11348432	38
ebv-miR-BHRF1-1	NR_109796	KIAA1191 (KIAA1191)	transcript variant 6	non-coding RNA	chr5	175773064	175788810	chr5	175773637	175773668	36
ebv-miR-BHRF1-1	NR_109797	KIAA1191 (KIAA1191)	transcript variant 7	non-coding RNA	chr5	175773064	175788810	chr5	175773637	175773668	36
ebv-miR-BHRF1-1	NR_109798	KIAA1191 (KIAA1191)	transcript variant 8	non-coding RNA	chr5	175773064	175788810	chr5	175773637	175773668	36
ebv-miR-BHRF1-1	NR_109799	KIAA1191 (KIAA1191)	transcript variant 9	non-coding RNA	chr5	175773064	175788810	chr5	175773637	175773668	36
ebv-miR-BHRF1-1	NR_109800	KIAA1191 (KIAA1191)	transcript variant 10	non-coding RNA	chr5	175773064	175788810	chr5	175773637	175773668	36
ebv-miR-BHRF1-2-3p	NM_000389	cyclin dependent kinase inhibitor 1A (CDKN1A)	transcript variant 1	mRNA	chr6	36646456	36655116	chr6	36655074	36655101	38
ebv-miR-BHRF1-2-3p	NM_001145337	MDM2 proto-oncogene (MDM2)	transcript variant 3	mRNA	chr12	69202797	69239324	chr12	69233333	69233364	36
ebv-miR-BHRF1-2-3p	NM_001145339	MDM2 proto-oncogene (MDM2)	transcript variant 2	mRNA	chr12	69201952	69239324	chr12	69233333	69233364	36
ebv-miR-BHRF1-2-3p	NM_001145340	MDM2 proto-oncogene (MDM2)	transcript variant 4	mRNA	chr12	69202797	69239324	chr12	69233333	69233364	36
ebv-miR-BHRF1-2-3p	NM_001197104	lysine methyltransferase 2A (KMT2A)	transcript variant 1	mRNA	chr11	118307205	118397539	chr11	118396752	118396784	38
ebv-miR-BHRF1-2-3p	NM_001220777	cyclin dependent kinase inhibitor 1A (CDKN1A)	transcript variant 5	mRNA	chr6	36644237	36655116	chr6	36655074	36655101	38
ebv-miR-BHRF1-2-3p	NM_001220778	cyclin dependent kinase inhibitor 1A (CDKN1A)	transcript variant 4	mRNA	chr6	36646487	36655116	chr6	36655074	36655101	38
ebv-miR-BHRF1-2-3p	NM_001278462	MDM2 proto-oncogene (MDM2)	transcript variant 5	mRNA	chr12	69202797	69239324	chr12	69233333	69233364	36
ebv-miR-BHRF1-2-3p	NM_001291549	cyclin dependent kinase inhibitor 1A (CDKN1A)	transcript variant 3	mRNA	chr6	36644314	36655116	chr6	36655074	36655101	38
ebv-miR-BHRF1-2-3p	NM_002214	integrin subunit beta 8 (ITGB8)		mRNA	chr7	20370725	20455382	chr7	20449659	20449686	36
ebv-miR-BHRF1-2-3p	NM_002392	MDM2 proto-oncogene (MDM2)	transcript variant 1	mRNA	chr12	69201952	69239324	chr12	69233333	69233364	36
ebv-miR-BHRF1-2-3p	NM_004155	serpin family B member 9 (SERPINB9)		mRNA	chr6	2887500	2903546	chr6	2887597	2887621	32
ebv-miR-BHRF1-2-3p	NM_004155	serpin family B member 9 (SERPINB9)		mRNA	chr6	2887500	2903546	chr6	2900788	2900812	32
ebv-miR-BHRF1-2-3p	NM_004799	zinc finger FYVE-type containing 9 (ZFYVE9)	transcript variant 3	mRNA	chr1	52607766	52812358	chr1	52811950	52811981	36
ebv-miR-BHRF1-2-3p	NM_005933	lysine methyltransferase 2A (KMT2A)	transcript variant 2	mRNA	chr11	118307205	118397539	chr11	118396752	118396784	38
ebv-miR-BHRF1-2-3p	NM_007324	zinc finger FYVE-type containing 9 (ZFYVE9)	transcript variant 1	mRNA	chr1	52607766	52812358	chr1	52811950	52811981	36
ebv-miR-BHRF1-2-3p	NM_078467	cyclin dependent kinase inhibitor 1A (CDKN1A)	transcript variant 2	mRNA	chr6	36644267	36655116	chr6	36655074	36655101	38
ebv-miR-BHRF1-2-3p	NR_110841	SERPINB9 antisense RNA 1 (SERPINB9-AS1)		long non-coding RNA	chr6	2884222	2900910	chr6	2887597	2887621	32
ebv-miR-BHRF1-2-3p	NR_110841	SERPINB9 antisense RNA 1 (SERPINB9-AS1)		long non-coding RNA	chr6	2884222	2900910	chr6	2900788	2900812	32
ebv-miR-BHRF1-2-5p	NM_001199957	NADH:ubiquinone oxidoreductase subunit B5 (NDUFB5)	transcript variant 2	mRNA; nuclear gene for mitochondrial product	chr3	179322575	179342288	chr3	179342184	179342210	34
ebv-miR-BHRF1-2-5p	NM_001199958	NADH:ubiquinone oxidoreductase subunit B5 (NDUFB5)	transcript variant 3	mRNA; nuclear gene for mitochondrial product	chr3	179322575	179342288	chr3	179342184	179342210	34
ebv-miR-BHRF1-2-5p	NM_001241	cyclin T2 (CCNT2)	transcript variant a	mRNA	chr2	135676392	135716915	chr2	135713760	135713784	32
ebv-miR-BHRF1-2-5p	NM_001271887	SLIT-ROBO Rho GTPase activating protein 2D (SRGAP2D)		mRNA	chr1	121107152	206580068	chr1	183896554	183896586	38
ebv-miR-BHRF1-2-5p	NM_001287385	family with sequence similarity 72 member C (FAM72C)	transcript variant 1	mRNA	chr1	143896525	206155074	chr1	183896554	183896586	38
ebv-miR-BHRF1-2-5p	NM_002492	NADH:ubiquinone oxidoreductase subunit B5 (NDUFB5)	transcript variant 1	mRNA; nuclear gene for mitochondrial product	chr3	179322575	179342288	chr3	179342184	179342210	34
ebv-miR-BHRF1-2-5p	NM_015149	ral guanine nucleotide dissociation stimulator like 1 (RGL1)	transcript variant 1	mRNA	chr1	183605208	183897666	chr1	183896554	183896586	38
ebv-miR-BHRF1-2-5p	NM_058241	cyclin T2 (CCNT2)	transcript variant b	mRNA	chr2	135676392	135716915	chr2	135713760	135713784	32
ebv-miR-BHRF1-2-5p	NR_037649	cyclin T2 (CCNT2)	transcript variant c	non-coding RNA	chr2	135676392	135716915	chr2	135713760	135713784	32
ebv-miR-BHRF1-3	NM_000108	dihydrolipoamide dehydrogenase (DLD)	transcript variant 1	mRNA; nuclear gene for mitochondrial product	chr7	107531552	107561643	chr7	107560317	107560346	32
ebv-miR-BHRF1-3	NM_001143688	DIS3 like exosome 3'-5' exoribonuclease (DIS3L)	transcript variant 1	mRNA	chr15	66585920	66626236	chr15	66626084	66626116	38
ebv-miR-BHRF1-3	NM_001197104	lysine methyltransferase 2A (KMT2A)	transcript variant 1	mRNA	chr11	118307205	118397539	chr11	118394171	118394203	38
ebv-miR-BHRF1-3	NM_001289750	dihydrolipoamide dehydrogenase (DLD)	transcript variant 2	mRNA; nuclear gene for mitochondrial product	chr7	107531552	107561643	chr7	107560317	107560346	32
ebv-miR-BHRF1-3	NM_001289751	dihydrolipoamide dehydrogenase (DLD)	transcript variant 3	mRNA; nuclear gene for mitochondrial product	chr7	107531552	107561643	chr7	107560317	107560346	32
ebv-miR-BHRF1-3	NM_001289752	dihydrolipoamide dehydrogenase (DLD)	transcript variant 4	mRNA; nuclear gene for mitochondrial product	chr7	107531552	107561643	chr7	107560317	107560346	32
ebv-miR-BHRF1-3	NM_004786	thioredoxin like 1 (TXNL1)	transcript variant 1	mRNA	chr18	54270053	54305920	chr18	54305710	54305740	34
ebv-miR-BHRF1-3	NM_005933	lysine methyltransferase 2A (KMT2A)	transcript variant 2	mRNA	chr11	118307205	118397539	chr11	118394171	118394203	38
ebv-miR-BHRF1-3	NM_133375	DIS3 like exosome 3'-5' exoribonuclease (DIS3L)	transcript variant 2	mRNA	chr15	66585633	66626236	chr15	66626084	66626116	38
ebv-miR-BHRF1-3	NR_002814	C-type lectin domain family 2 member D pseudogene (LOC374443)	transcript variant 2	non-coding RNA	chr12	9800643	9811010	chr12	9809618	9809648	34
ebv-miR-BHRF1-3	NR_024546	thioredoxin like 1 (TXNL1)	transcript variant 2	non-coding RNA	chr18	54270053	54305920	chr18	54305710	54305740	34
ebv-miR-BHRF1-3	NR_036052	microRNA 1244-1 (MIR1244-1)		microRNA	chr12	9392066	12264967	chr12	9809618	9809648	34
ebv-miR-BHRF1-3	NR_036262	microRNA 1244-2 (MIR1244-2)		microRNA	chr12	9392066	12264967	chr12	9809618	9809648	34
ebv-miR-BHRF1-3	NR_036263	microRNA 1244-3 (MIR1244-3)		microRNA	chr12	9392066	12264967	chr12	9809618	9809648	34
ebv-miR-BHRF1-3	NR_046444	C-type lectin domain family 2 member D pseudogene (LOC374443)	transcript variant 1	non-coding RNA	chr12	9800643	9811010	chr12	9809618	9809648	34
ebv-miR-BHRF1-3	NR_046445	C-type lectin domain family 2 member D pseudogene (LOC374443)	transcript variant 3	non-coding RNA	chr12	9800643	9811010	chr12	9809618	9809648	34
ebv-miR-BHRF1-3	NR_046446	C-type lectin domain family 2 member D pseudogene (LOC374443)	transcript variant 4	non-coding RNA	chr12	9800643	9811010	chr12	9809618	9809648	34
ebv-miR-BHRF1-3	NR_046447	C-type lectin domain family 2 member D pseudogene (LOC374443)	transcript variant 5	non-coding RNA	chr12	9800643	9811010	chr12	9809618	9809648	34
ebv-miR-BHRF1-3	NR_046448	C-type lectin domain family 2 member D pseudogene (LOC374443)	transcript variant 6	non-coding RNA	chr12	9786015	9811010	chr12	9809618	9809648	34
ebv-miR-BHRF1-3	NR_046449	C-type lectin domain family 2 member D pseudogene (LOC374443)	transcript variant 7	non-coding RNA	chr12	9795464	9811010	chr12	9809618	9809648	34
ebv-miR-BHRF1-3	NR_046450	C-type lectin domain family 2 member D pseudogene (LOC374443)	transcript variant 8	non-coding RNA	chr12	9769880	9811010	chr12	9809618	9809648	34
ebv-miR-BHRF1-3	NR_046451	C-type lectin domain family 2 member D pseudogene (LOC374443)	transcript variant 9	non-coding RNA	chr12	9800515	9811010	chr12	9809618	9809648	34
